# Supplementary material for: Differential Transcriptional Landscape of Vero Cells During Dengue Virus 2 Infection in the Presence of Sinococuline
Source: Microorganisms. 2024 Dec 8;12(12):2529. doi: 10.3390/microorganisms12122529 (PMC11678108; doi:10.3390/microorganisms12122529)
Supplement: Supplementary file 1 [file microorganisms-12-02529-s001.zip]

Archive with 2 entries (2 files):
- microorganisms-3228399-supplementary.pdf
- supplementary File.xls
