# Supplementary material for: Differential Transcriptional Landscape of Vero Cells During Dengue Virus 2 Infection in the Presence of Sinococuline
Source: Microorganisms. 2024 Dec 8;12(12):2529. doi: 10.3390/microorganisms12122529 (PMC11678108; doi:10.3390/microorganisms12122529)
Supplement: Supplementary file 1 [file microorganisms-12-02529-s001.zip › supplementary File.xls]

## Sheet: Table S1
Table S1. (related to Figure 2A) DEGs in Virus-infected group
Ensembl ID	log2Fold Change	p-value
ENSCSAG00000002221	8.78917	3.42e-12
ENSCSAG00000006213	6.51486	4.38e-86
ENSCSAG00000003005	6.49182	1.96e-56
ENSCSAG00000004644	6.20423	0.000150089
ENSCSAG00000000669	5.70245	2.14e-81
ENSCSAG00000003155	5.62389	1.74e-09
ENSCSAG00000006770	5.35624	1.22e-47
ENSCSAG00000016631	5.34648	0.000422947
ENSCSAG00000005088	5.2388	0.0119807
ENSCSAG00000003477	5.21037	0.00388918
ENSCSAG00000015732	5.15096	0.0174016
ENSCSAG00000001408	5.12775	2.59e-16
ENSCSAG00000000140	5.05124	0.019813
ENSCSAG00000015297	5.02244	0.00888101
ENSCSAG00000002634	4.83631	0.035142
ENSCSAG00000019217	4.81873	0.0191394
ENSCSAG00000009559	4.76028	0.0164956
ENSCSAG00000010541	4.69904	0.045152
ENSCSAG00000015250	4.6984	2.39e-19
ENSCSAG00000001562	4.53516	0.0294544
ENSCSAG00000018638	4.53516	0.0294544
ENSCSAG00000002558	4.42713	0.038364
ENSCSAG00000016058	4.36464	0.0480799
ENSCSAG00000004292	4.3144	1.33e-07
ENSCSAG00000004610	4.2427	0.00346014
ENSCSAG00000005795	4.13115	0.0201743
ENSCSAG00000006774	4.09629	9.26e-52
ENSCSAG00000003163	4.04737	0.0238806
ENSCSAG00000005569	3.90609	0.0331244
ENSCSAG00000010423	3.54136	0.0109077
ENSCSAG00000015996	3.39511	0.0413598
ENSCSAG00000019492	3.39184	0.00960497
ENSCSAG00000013318	3.29677	3.87e-09
ENSCSAG00000017194	3.22583	4.3e-43
ENSCSAG00000019678	3.19897	0.00333776
ENSCSAG00000017358	3.1465	4.54e-20
ENSCSAG00000005066	3.07676	0.0164772
ENSCSAG00000015469	3.00899	0.00096141
ENSCSAG00000021355	2.99728	0.0324358
ENSCSAG00000003203	2.96653	6.53e-05
ENSCSAG00000006776	2.88397	1.86e-21
ENSCSAG00000024418	2.87578	0.0110174
ENSCSAG00000009305	2.86246	5.77e-08
ENSCSAG00000009678	2.86069	0.048581
ENSCSAG00000018457	2.86069	0.048581
ENSCSAG00000014577	2.82766	0.0488713
ENSCSAG00000005961	2.81681	0.0406862
ENSCSAG00000001207	2.5838	3.21e-06
ENSCSAG00000009637	2.56364	0.00217609
ENSCSAG00000010748	2.56235	0.016138
ENSCSAG00000014243	2.52091	0.0297429
ENSCSAG00000010904	2.50895	0.0482275
ENSCSAG00000005110	2.50207	4.51e-31
ENSCSAG00000000927	2.49781	1.39e-17
ENSCSAG00000006077	2.46612	0.0339168
ENSCSAG00000012870	2.45104	0.0116954
ENSCSAG00000018478	2.44932	0.0192743
ENSCSAG00000021284	2.37623	0.0360741
ENSCSAG00000004095	2.36825	0.0267164
ENSCSAG00000013370	2.32689	5.99e-10
ENSCSAG00000015052	2.31871	1.41e-13
ENSCSAG00000014166	2.3186	0.0352469
ENSCSAG00000017224	2.304	0.0250872
ENSCSAG00000015252	2.29476	0.000142479
ENSCSAG00000003398	2.29412	0.00275887
ENSCSAG00000003449	2.28569	1.81e-07
ENSCSAG00000016684	2.26289	0.0403562
ENSCSAG00000002468	2.25481	1.3e-10
ENSCSAG00000013767	2.22201	1.17e-08
ENSCSAG00000013481	2.20455	6.4e-19
ENSCSAG00000014342	2.20164	3.07e-09
ENSCSAG00000008338	2.18768	0.0238877
ENSCSAG00000000689	2.18727	4.43e-14
ENSCSAG00000016218	2.17974	1.94e-14
ENSCSAG00000015682	2.17958	0.0021829
ENSCSAG00000010296	2.1793	1.19e-20
ENSCSAG00000007393	2.16797	0.00281635
ENSCSAG00000016132	2.16115	0.000820921
ENSCSAG00000001571	2.15895	0.0197303
ENSCSAG00000002903	2.15706	6.78e-26
ENSCSAG00000006371	2.14979	4.1e-13
ENSCSAG00000003082	2.11798	6.45e-31
ENSCSAG00000013709	2.05855	8.99e-19
ENSCSAG00000000239	2.02921	8.7e-07
ENSCSAG00000006368	2.02704	0.0350849
ENSCSAG00000003468	2.02639	0.0218092
ENSCSAG00000002708	1.99552	0.010435
ENSCSAG00000003553	1.98856	0.00141699
ENSCSAG00000000650	1.98393	0.0173378
ENSCSAG00000010649	1.97655	0.00485702
ENSCSAG00000014039	1.9712	1.99e-18
ENSCSAG00000007906	1.93727	0.0152972
ENSCSAG00000015705	1.91323	0.0086488
ENSCSAG00000019647	1.89207	0.00086876
ENSCSAG00000002459	1.89153	2e-06
ENSCSAG00000009264	1.88674	9.67e-07
ENSCSAG00000004773	1.86842	4.68e-22
ENSCSAG00000018175	1.86309	1.42e-06
ENSCSAG00000016658	1.8601	2.33e-10
ENSCSAG00000017443	1.85722	0.0222241
ENSCSAG00000019481	1.83269	3.42e-15
ENSCSAG00000007175	1.82378	0.0474208
ENSCSAG00000001740	1.79929	5.53e-28
ENSCSAG00000014722	1.79477	0.0052584
ENSCSAG00000001070	1.78839	0.0110941
ENSCSAG00000005708	1.77869	0.0207823
ENSCSAG00000006354	1.77568	3.51e-12
ENSCSAG00000013216	1.77188	2.59e-06
ENSCSAG00000009332	1.7524	9.68e-22
ENSCSAG00000011920	1.7506	0.0325894
ENSCSAG00000009355	1.73936	3.06e-22
ENSCSAG00000016756	1.73617	0.00960514
ENSCSAG00000004478	1.71711	0.0470693
ENSCSAG00000014114	1.6813	0.000357096
ENSCSAG00000013752	1.67538	0.0183556
ENSCSAG00000010684	1.67249	7.1e-06
ENSCSAG00000015422	1.6646	3.59e-08
ENSCSAG00000026931	1.65871	0.000935135
ENSCSAG00000011282	1.64046	0.00232436
ENSCSAG00000008138	1.63839	0.0171017
ENSCSAG00000002286	1.63412	0.00335967
ENSCSAG00000003728	1.61028	0.00824282
ENSCSAG00000019601	1.5799	2.51e-24
ENSCSAG00000018746	1.57356	0.000266757
ENSCSAG00000004295	1.56629	0.00840943
ENSCSAG00000015916	1.56209	2.64e-06
ENSCSAG00000017434	1.54038	0.00389282
ENSCSAG00000002034	1.53877	0.0214684
ENSCSAG00000009755	1.53069	0.00653035
ENSCSAG00000003392	1.52963	3.2e-08
ENSCSAG00000000997	1.51716	1.39e-14
ENSCSAG00000004308	1.51411	3.68e-09
ENSCSAG00000011973	1.51081	1.87e-06
ENSCSAG00000014343	1.4994	5.21e-10
ENSCSAG00000013502	1.49834	2.94e-07
ENSCSAG00000004781	1.48749	8.74e-08
ENSCSAG00000009715	1.48619	0.0264986
ENSCSAG00000016427	1.48285	6.87e-11
ENSCSAG00000015348	1.47876	0.0135623
ENSCSAG00000015674	1.47722	0.0110228
ENSCSAG00000003899	1.47372	0.0420176
ENSCSAG00000001355	1.4671	0.0113186
ENSCSAG00000012999	1.44686	0.00334576
ENSCSAG00000021824	1.44279	0.0100912
ENSCSAG00000003858	1.44026	3.84e-05
ENSCSAG00000019177	1.43599	0.000908687
ENSCSAG00000015614	1.43277	0.000824792
ENSCSAG00000007026	1.42711	2.51e-20
ENSCSAG00000000904	1.42691	0.000147933
ENSCSAG00000010378	1.41603	0.00244743
ENSCSAG00000017555	1.40199	2.01e-05
ENSCSAG00000006498	1.39957	1.16e-05
ENSCSAG00000016761	1.39735	1.75e-08
ENSCSAG00000007221	1.39412	0.0337957
ENSCSAG00000005965	1.39286	2.53e-13
ENSCSAG00000003070	1.39153	6.6e-08
ENSCSAG00000002804	1.37585	7.29e-05
ENSCSAG00000007523	1.36661	0.0101948
ENSCSAG00000008605	1.3643	5.13e-20
ENSCSAG00000009201	1.35562	0.0249449
ENSCSAG00000010468	1.35537	0.0102161
ENSCSAG00000018433	1.34821	0.00792622
ENSCSAG00000009543	1.33367	1.78e-10
ENSCSAG00000018731	1.32291	6.56e-05
ENSCSAG00000017430	1.32278	0.0351227
ENSCSAG00000004749	1.3225	9.71e-11
ENSCSAG00000001787	1.32006	0.0151498
ENSCSAG00000009834	1.31377	0.00023487
ENSCSAG00000015099	1.30917	4.1e-08
ENSCSAG00000005694	1.30674	6.94e-08
ENSCSAG00000006226	1.3054	1.77e-08
ENSCSAG00000011511	1.30177	0.000467362
ENSCSAG00000006118	1.29713	0.00836822
ENSCSAG00000019024	1.29507	0.00544524
ENSCSAG00000017465	1.29422	0.00321865
ENSCSAG00000016599	1.29148	1.95e-09
ENSCSAG00000013127	1.2907	0.0194062
ENSCSAG00000000532	1.27208	3.73e-07
ENSCSAG00000014004	1.26763	0.0462952
ENSCSAG00000014619	1.26504	1.5e-06
ENSCSAG00000003798	1.25323	0.0300157
ENSCSAG00000016440	1.24871	0.00717627
ENSCSAG00000004291	1.24804	0.0451791
ENSCSAG00000004949	1.24347	0.00604733
ENSCSAG00000019146	1.23871	2.23e-08
ENSCSAG00000008919	1.23595	9.31e-07
ENSCSAG00000015526	1.23152	7.72e-12
ENSCSAG00000008084	1.22851	1.28e-09
ENSCSAG00000000717	1.22427	0.0497743
ENSCSAG00000015291	1.21924	0.00268711
ENSCSAG00000008686	1.21482	9.3e-15
ENSCSAG00000009845	1.21264	0.0142486
ENSCSAG00000008553	1.21122	0.010763
ENSCSAG00000017016	1.20871	0.0421942
ENSCSAG00000002724	1.20866	0.00702171
ENSCSAG00000010598	1.19881	1.87e-07
ENSCSAG00000017196	1.19762	8.34e-09
ENSCSAG00000000253	1.19759	4.14e-07
ENSCSAG00000013925	1.19619	1.18e-10
ENSCSAG00000009214	1.1904	0.0237752
ENSCSAG00000019563	1.18933	0.0136771
ENSCSAG00000014054	1.18714	1.04e-09
ENSCSAG00000002541	1.17982	1.86e-08
ENSCSAG00000019058	1.17676	0.0043357
ENSCSAG00000019653	1.17155	0.0441148
ENSCSAG00000002776	1.16551	3.48e-07
ENSCSAG00000005331	1.1653	0.0346056
ENSCSAG00000013636	1.16237	0.000748994
ENSCSAG00000019656	1.16129	0.019406
ENSCSAG00000006147	1.15922	0.0472285
ENSCSAG00000002981	1.15599	1.19e-07
ENSCSAG00000005275	1.15124	0.000391219
ENSCSAG00000007342	1.149	0.0187366
ENSCSAG00000007942	1.14525	0.00513731
ENSCSAG00000018419	1.14188	0.0393355
ENSCSAG00000005872	1.13265	0.00258176
ENSCSAG00000004083	1.12524	0.0157974
ENSCSAG00000015563	1.12367	0.0348586
ENSCSAG00000011168	1.11401	0.00862483
ENSCSAG00000003156	1.11267	0.0136132
ENSCSAG00000013813	1.11074	1.37e-06
ENSCSAG00000016249	1.10786	0.0255102
ENSCSAG00000012179	1.10366	0.000220255
ENSCSAG00000010711	1.1032	0.0175321
ENSCSAG00000023894	1.09296	3.36e-05
ENSCSAG00000013073	1.0885	0.00041308
ENSCSAG00000006898	1.0871	0.000104739
ENSCSAG00000000632	1.07819	0.0276213
ENSCSAG00000010507	1.0741	0.00240318
ENSCSAG00000018808	1.07335	0.0254866
ENSCSAG00000026639	1.07321	2.25e-06
ENSCSAG00000018541	1.06213	0.0185325
ENSCSAG00000002775	1.05603	6.81e-11
ENSCSAG00000007437	1.05142	0.0306236
ENSCSAG00000018148	1.04923	0.000459973
ENSCSAG00000004132	1.04809	0.0256559
ENSCSAG00000007511	1.04436	1.42e-05
ENSCSAG00000005364	1.04433	7.11e-14
ENSCSAG00000012511	1.04371	0.0163047
ENSCSAG00000016040	1.04027	4.82e-05
ENSCSAG00000013036	1.03901	0.00137004
ENSCSAG00000019488	1.03836	0.0458884
ENSCSAG00000025935	1.03821	0.0216429
ENSCSAG00000011416	1.02826	0.00316378
ENSCSAG00000009494	1.02754	5.66e-08
ENSCSAG00000006576	1.02514	0.0211715
ENSCSAG00000007792	1.02324	0.00010391
ENSCSAG00000009573	1.02205	4.76e-05
ENSCSAG00000008778	1.02017	0.00430581
ENSCSAG00000009183	1.01674	0.0142628
ENSCSAG00000005407	1.01349	0.00259817
ENSCSAG00000003080	1.01099	2.8e-05
ENSCSAG00000012427	1.00669	0.0212892
ENSCSAG00000010483	1.00505	0.0036435
ENSCSAG00000004244	1.00319	0.000699581
ENSCSAG00000011393	1.00078	0.00079138
ENSCSAG00000013625	1.00077	0.0425112
ENSCSAG00000015480	0.998379	0.00815542
ENSCSAG00000002108	0.989473	0.00717853
ENSCSAG00000010197	0.988188	1.56e-05
ENSCSAG00000017014	0.986699	0.0367016
ENSCSAG00000001759	0.982104	0.000228776
ENSCSAG00000004130	0.98179	0.0186758
ENSCSAG00000019016	0.981069	0.000305203
ENSCSAG00000018772	0.980487	0.0449487
ENSCSAG00000009613	0.980429	2.18e-12
ENSCSAG00000004136	0.980234	0.000168653
ENSCSAG00000002249	0.977758	0.0216584
ENSCSAG00000015213	0.97518	5.92e-06
ENSCSAG00000009999	0.974403	0.00123557
ENSCSAG00000002255	0.971763	0.0203556
ENSCSAG00000006527	0.968097	7.52e-09
ENSCSAG00000018658	0.967051	0.0127222
ENSCSAG00000005365	0.965939	0.0390324
ENSCSAG00000006795	0.965725	7.49e-06
ENSCSAG00000001283	0.963872	0.00863421
ENSCSAG00000017152	0.963168	4.84e-11
ENSCSAG00000007970	0.961312	0.049985
ENSCSAG00000003588	0.960199	0.0491038
ENSCSAG00000015685	0.958278	0.00760341
ENSCSAG00000010686	0.956574	1.43e-06
ENSCSAG00000018272	0.953447	0.00273184
ENSCSAG00000005099	0.953148	1.23e-06
ENSCSAG00000003890	0.952571	0.0469484
ENSCSAG00000014398	0.94967	1.46e-11
ENSCSAG00000012540	0.948306	0.00428258
ENSCSAG00000016887	0.947533	0.0360619
ENSCSAG00000010226	0.947255	9.8e-05
ENSCSAG00000005799	0.946371	0.00639574
ENSCSAG00000007973	0.945166	9.04e-05
ENSCSAG00000005469	0.944418	0.0206136
ENSCSAG00000018896	0.944128	0.00894421
ENSCSAG00000004732	0.944033	0.0220972
ENSCSAG00000008334	0.938502	2.45e-08
ENSCSAG00000019622	0.938425	0.0135038
ENSCSAG00000008225	0.933637	0.0136477
ENSCSAG00000024203	0.930638	0.00471058
ENSCSAG00000004236	0.929952	2.33e-05
ENSCSAG00000000951	0.929732	0.0211059
ENSCSAG00000001154	0.924537	1.2e-05
ENSCSAG00000010128	0.922278	0.0002117
ENSCSAG00000014635	0.921025	0.000309765
ENSCSAG00000011083	0.919877	8.57e-08
ENSCSAG00000012121	0.919729	0.014925
ENSCSAG00000007253	0.916546	0.000121354
ENSCSAG00000017468	0.913467	0.0401333
ENSCSAG00000002501	0.908668	0.0266832
ENSCSAG00000004534	0.908023	0.000812696
ENSCSAG00000000778	0.906028	5.84e-08
ENSCSAG00000022767	0.903704	1.91e-05
ENSCSAG00000006374	0.902166	4.15e-05
ENSCSAG00000008196	0.900642	0.000889786
ENSCSAG00000006783	0.899667	1.23e-05
ENSCSAG00000003004	0.899553	2.37e-07
ENSCSAG00000010026	0.895796	3e-06
ENSCSAG00000000565	0.895732	0.0211382
ENSCSAG00000010801	0.893776	0.0453273
ENSCSAG00000000368	0.888028	0.0243908
ENSCSAG00000008825	0.887912	0.0222715
ENSCSAG00000008015	0.883212	0.0166393
ENSCSAG00000016217	0.879778	0.000450809
ENSCSAG00000006793	0.875738	0.00207912
ENSCSAG00000016715	0.875581	0.00740734
ENSCSAG00000012601	0.875374	2.11e-08
ENSCSAG00000016118	0.871268	0.00766825
ENSCSAG00000013180	0.868705	0.0209707
ENSCSAG00000018021	0.865975	0.00123114
ENSCSAG00000013182	0.865577	0.000408947
ENSCSAG00000016383	0.864179	0.00209958
ENSCSAG00000015276	0.863467	5.86e-06
ENSCSAG00000006818	0.861643	0.000187567
ENSCSAG00000016289	0.861433	1.38e-06
ENSCSAG00000000809	0.860509	0.0168073
ENSCSAG00000014488	0.859444	0.000918377
ENSCSAG00000019677	0.859213	0.00632923
ENSCSAG00000005399	0.856935	3.3e-06
ENSCSAG00000011009	0.856157	0.0183535
ENSCSAG00000015665	0.855682	0.00010311
ENSCSAG00000007024	0.855012	1.8e-05
ENSCSAG00000005840	0.854413	0.0168474
ENSCSAG00000016805	0.852577	0.000405102
ENSCSAG00000004154	0.849999	1.56e-07
ENSCSAG00000019448	0.848835	0.0154061
ENSCSAG00000013924	0.848585	0.000177313
ENSCSAG00000005036	0.846422	0.03846
ENSCSAG00000010124	0.846059	3.58e-05
ENSCSAG00000000476	0.846001	2.19e-07
ENSCSAG00000013482	0.844665	0.0188805
ENSCSAG00000019173	0.844278	0.0130037
ENSCSAG00000003484	0.844211	0.000131526
ENSCSAG00000004966	0.84308	0.000111294
ENSCSAG00000013347	0.843071	0.00966458
ENSCSAG00000000595	0.841525	0.0206787
ENSCSAG00000017466	0.841184	4.11e-05
ENSCSAG00000007694	0.840754	1.99e-05
ENSCSAG00000008077	0.839264	1.22e-05
ENSCSAG00000005631	0.838879	0.00140374
ENSCSAG00000007800	0.835214	0.0322657
ENSCSAG00000003501	0.834414	0.000713411
ENSCSAG00000005089	0.833707	2.06e-08
ENSCSAG00000012653	0.833581	1.42e-05
ENSCSAG00000013633	0.832441	1.92e-05
ENSCSAG00000011291	0.832247	0.00529437
ENSCSAG00000005420	0.83182	1.79e-05
ENSCSAG00000003879	0.830798	0.0227925
ENSCSAG00000008496	0.829502	0.043083
ENSCSAG00000012381	0.828939	4.37e-05
ENSCSAG00000011726	0.827547	0.00010111
ENSCSAG00000018827	0.827391	5.04e-06
ENSCSAG00000019148	0.827211	0.00470635
ENSCSAG00000011297	0.826221	0.0395909
ENSCSAG00000000572	0.825343	0.0014728
ENSCSAG00000009365	0.824557	0.00171997
ENSCSAG00000003620	0.820991	0.0293063
ENSCSAG00000013159	0.819341	0.0197591
ENSCSAG00000006966	0.819309	0.000376998
ENSCSAG00000014931	0.816484	0.00456493
ENSCSAG00000006087	0.816258	5.21e-06
ENSCSAG00000004055	0.814934	0.00225585
ENSCSAG00000012202	0.813422	0.0381183
ENSCSAG00000019170	0.813387	0.00454148
ENSCSAG00000001171	0.812681	0.0306485
ENSCSAG00000013638	0.812629	3.45e-05
ENSCSAG00000011443	0.810717	0.00011226
ENSCSAG00000016278	0.810427	6.66e-05
ENSCSAG00000019578	0.806977	0.00730566
ENSCSAG00000001064	0.806176	0.018068
ENSCSAG00000005676	0.805425	0.0233681
ENSCSAG00000009974	0.803575	0.0391913
ENSCSAG00000013850	0.799604	0.000123514
ENSCSAG00000005554	0.798845	6.72e-09
ENSCSAG00000027050	0.798098	0.0315081
ENSCSAG00000012455	0.79699	0.0081939
ENSCSAG00000009662	0.796834	0.00157519
ENSCSAG00000005699	0.795826	0.0435058
ENSCSAG00000001598	0.795553	0.0015244
ENSCSAG00000016294	0.795291	0.0101013
ENSCSAG00000001192	0.793581	0.0013012
ENSCSAG00000000896	0.790018	0.000303499
ENSCSAG00000014147	0.788043	0.0420072
ENSCSAG00000010303	0.787665	0.000207934
ENSCSAG00000003683	0.783081	0.00154086
ENSCSAG00000000245	0.782403	7.24e-05
ENSCSAG00000000098	0.7802	0.0271381
ENSCSAG00000012616	0.778435	0.000174145
ENSCSAG00000003491	0.778314	0.000158908
ENSCSAG00000017598	0.778177	0.0181884
ENSCSAG00000013884	0.777691	0.000705676
ENSCSAG00000003129	0.776774	0.00659853
ENSCSAG00000001014	0.776436	1.81e-05
ENSCSAG00000013939	0.776318	2.91e-05
ENSCSAG00000010356	0.775273	0.000181
ENSCSAG00000019657	0.775137	0.00106013
ENSCSAG00000015834	0.773926	5.46e-06
ENSCSAG00000017078	0.772944	1.96e-05
ENSCSAG00000004800	0.771573	0.026202
ENSCSAG00000018603	0.769242	0.0094745
ENSCSAG00000014596	0.766212	0.0178995
ENSCSAG00000013019	0.765188	0.0284825
ENSCSAG00000005613	0.764994	0.00167028
ENSCSAG00000010198	0.764173	0.0425352
ENSCSAG00000012482	0.764093	0.00512636
ENSCSAG00000007370	0.763488	0.00333992
ENSCSAG00000011932	0.76322	0.000519615
ENSCSAG00000007377	0.762999	0.035078
ENSCSAG00000011770	0.760512	1.66e-06
ENSCSAG00000008769	0.759736	0.00579071
ENSCSAG00000003758	0.759428	0.000710615
ENSCSAG00000017368	0.759421	0.000995978
ENSCSAG00000002883	0.758494	0.00709518
ENSCSAG00000010576	0.758419	0.00493806
ENSCSAG00000004222	0.758394	0.000376906
ENSCSAG00000007944	0.758378	0.0251789
ENSCSAG00000002133	0.75771	0.0491
ENSCSAG00000005610	0.757356	8.61e-06
ENSCSAG00000005442	0.755901	8.97e-06
ENSCSAG00000013917	0.75413	2.21e-05
ENSCSAG00000006490	0.752861	0.00320119
ENSCSAG00000011254	0.751687	0.000658405
ENSCSAG00000013828	0.751562	0.01726
ENSCSAG00000018811	0.751436	4.21e-05
ENSCSAG00000005288	0.750938	0.000711414
ENSCSAG00000008256	0.750008	0.00385454
ENSCSAG00000011769	0.749096	0.0215033
ENSCSAG00000019280	0.747858	0.0253798
ENSCSAG00000015632	0.747139	0.0264121
ENSCSAG00000008247	0.747111	0.000662478
ENSCSAG00000011534	0.745971	0.00887193
ENSCSAG00000016382	0.745744	0.00528526
ENSCSAG00000005370	0.745522	0.000126576
ENSCSAG00000010290	0.744902	0.000622108
ENSCSAG00000005814	0.741692	0.000517236
ENSCSAG00000006732	0.73756	8.06e-05
ENSCSAG00000013426	0.737344	0.0476643
ENSCSAG00000009591	0.736612	1.2e-06
ENSCSAG00000004742	0.735777	0.00230363
ENSCSAG00000013497	0.734784	0.0309908
ENSCSAG00000012521	0.733887	0.00272106
ENSCSAG00000009048	0.732428	0.000265667
ENSCSAG00000018885	0.73236	0.00924341
ENSCSAG00000005441	0.732232	0.00327035
ENSCSAG00000003724	0.73197	0.000274144
ENSCSAG00000007321	0.731182	0.0355566
ENSCSAG00000016271	0.730441	0.00144007
ENSCSAG00000009054	0.73017	0.00625643
ENSCSAG00000002099	0.729575	4.69e-05
ENSCSAG00000013134	0.72923	0.0433476
ENSCSAG00000016242	0.728227	0.007636
ENSCSAG00000008847	0.728152	0.000189408
ENSCSAG00000011532	0.726562	0.00413285
ENSCSAG00000019447	0.725515	0.000340809
ENSCSAG00000002325	0.722686	0.00583865
ENSCSAG00000012194	0.722495	0.000113302
ENSCSAG00000005510	0.721818	0.000758332
ENSCSAG00000014859	0.719845	0.0471033
ENSCSAG00000005054	0.718757	0.000693253
ENSCSAG00000008667	0.715449	0.00219503
ENSCSAG00000006186	0.714171	0.0329211
ENSCSAG00000002199	0.713876	0.0198606
ENSCSAG00000012198	0.713766	0.0278304
ENSCSAG00000017580	0.713022	6.03e-05
ENSCSAG00000019110	0.712968	0.0272441
ENSCSAG00000015771	0.71249	0.00647921
ENSCSAG00000027698	0.712338	0.000120939
ENSCSAG00000012648	0.712035	0.000199386
ENSCSAG00000003114	0.711875	0.0054873
ENSCSAG00000013692	0.710277	0.00395922
ENSCSAG00000002649	0.709297	0.00591264
ENSCSAG00000016843	0.707317	0.00181021
ENSCSAG00000005467	0.706735	0.00211967
ENSCSAG00000011337	0.705993	0.00100803
ENSCSAG00000009475	0.705087	0.00228992
ENSCSAG00000005433	0.704641	1.43e-06
ENSCSAG00000005329	0.704004	0.00378614
ENSCSAG00000015405	0.701903	0.0198371
ENSCSAG00000018454	0.700921	0.00125253
ENSCSAG00000015857	0.700637	0.0428335
ENSCSAG00000017104	0.699921	0.0418712
ENSCSAG00000016112	0.697631	0.00765343
ENSCSAG00000006744	0.697399	0.00276222
ENSCSAG00000011996	0.696513	0.00453885
ENSCSAG00000004554	0.695973	0.00121297
ENSCSAG00000013399	0.692574	0.00736294
ENSCSAG00000000312	0.691796	0.00651206
ENSCSAG00000013117	0.691772	0.00234413
ENSCSAG00000011751	0.691681	0.011531
ENSCSAG00000001874	0.691614	0.00360184
ENSCSAG00000019682	0.688706	0.0122681
ENSCSAG00000007072	0.688106	0.0036113
ENSCSAG00000014549	0.687989	0.0248506
ENSCSAG00000016013	0.687799	3.3e-07
ENSCSAG00000015299	0.687189	0.00500209
ENSCSAG00000002749	0.68678	0.0217987
ENSCSAG00000008293	0.684265	2e-07
ENSCSAG00000014615	0.684026	0.0122293
ENSCSAG00000008390	0.683597	0.000449242
ENSCSAG00000004560	0.683157	0.00285331
ENSCSAG00000008150	0.682786	0.00904922
ENSCSAG00000002778	0.682622	0.0241566
ENSCSAG00000011897	0.681831	0.00240341
ENSCSAG00000012731	0.679001	0.0116108
ENSCSAG00000010332	0.678834	0.00248148
ENSCSAG00000018451	0.678645	0.0241964
ENSCSAG00000020313	0.678375	0.00607188
ENSCSAG00000016211	0.678319	0.0399216
ENSCSAG00000006874	0.677361	0.00181172
ENSCSAG00000012113	0.677165	0.000473396
ENSCSAG00000002165	0.676467	0.00534259
ENSCSAG00000019254	0.676416	0.0398128
ENSCSAG00000015237	0.676236	0.000475944
ENSCSAG00000018166	0.674668	0.000448568
ENSCSAG00000012827	0.674366	0.00898226
ENSCSAG00000010949	0.673183	5.86e-06
ENSCSAG00000012535	0.673096	0.0211115
ENSCSAG00000007913	0.672904	0.000969672
ENSCSAG00000001986	0.672216	0.0003658
ENSCSAG00000008039	0.671923	0.00456157
ENSCSAG00000010697	0.671363	0.0102392
ENSCSAG00000012012	0.670587	0.00067757
ENSCSAG00000015069	0.670388	0.0331738
ENSCSAG00000024492	0.669563	0.0116358
ENSCSAG00000012180	0.669449	0.00653742
ENSCSAG00000005314	0.667978	0.00608742
ENSCSAG00000013711	0.667792	0.0494283
ENSCSAG00000018201	0.667662	0.000559223
ENSCSAG00000008398	0.666842	0.0406983
ENSCSAG00000012288	0.666157	0.0129118
ENSCSAG00000005693	0.665958	0.0116179
ENSCSAG00000009707	0.665786	0.0166159
ENSCSAG00000018939	0.663215	0.0304125
ENSCSAG00000010384	0.662509	0.000799844
ENSCSAG00000011796	0.66224	0.00145031
ENSCSAG00000015327	0.661239	0.0378164
ENSCSAG00000006902	0.660297	0.0161589
ENSCSAG00000005626	0.660009	0.00200707
ENSCSAG00000003812	0.65689	0.043779
ENSCSAG00000017077	0.656341	0.0206703
ENSCSAG00000004359	0.655485	0.00269094
ENSCSAG00000000711	0.65251	0.000205622
ENSCSAG00000009548	0.65239	0.00315078
ENSCSAG00000012332	0.652378	0.017397
ENSCSAG00000019744	0.652122	0.00153951
ENSCSAG00000012115	0.651755	0.0123995
ENSCSAG00000018801	0.651245	0.0451496
ENSCSAG00000006911	0.650696	0.0203172
ENSCSAG00000007622	0.65031	0.00494945
ENSCSAG00000013694	0.649259	0.00181806
ENSCSAG00000012353	0.649035	3.25e-05
ENSCSAG00000009644	0.648624	0.00151626
ENSCSAG00000005466	0.648367	0.00124805
ENSCSAG00000015922	0.647732	0.00486535
ENSCSAG00000007103	0.647241	0.0344417
ENSCSAG00000005601	0.646658	0.00308727
ENSCSAG00000005041	0.646215	0.0139112
ENSCSAG00000008579	0.645725	0.00203839
ENSCSAG00000008063	0.645654	9.49e-05
ENSCSAG00000010087	0.645403	0.0354881
ENSCSAG00000002534	0.644119	0.00133913
ENSCSAG00000011222	0.643336	0.000551397
ENSCSAG00000005511	0.643321	0.0277707
ENSCSAG00000016284	0.643256	0.00445859
ENSCSAG00000006457	0.643251	0.022537
ENSCSAG00000004832	0.640978	0.000710467
ENSCSAG00000007473	0.63971	0.0118299
ENSCSAG00000015298	0.638936	0.0465286
ENSCSAG00000005714	0.638862	0.00482737
ENSCSAG00000009640	0.637546	0.0261163
ENSCSAG00000006949	0.636825	0.015126
ENSCSAG00000008807	0.635786	0.00320104
ENSCSAG00000015694	0.635571	0.0451917
ENSCSAG00000011572	0.635541	0.00618058
ENSCSAG00000004390	0.635537	0.0109888
ENSCSAG00000003007	0.635466	0.00114027
ENSCSAG00000006200	0.635342	0.0050082
ENSCSAG00000011458	0.634771	0.00913685
ENSCSAG00000018027	0.634731	0.0315414
ENSCSAG00000009775	0.634674	0.000196062
ENSCSAG00000008537	0.634103	0.00560328
ENSCSAG00000004409	0.63408	0.0107315
ENSCSAG00000013428	0.633752	0.0144962
ENSCSAG00000012711	0.633151	0.00454236
ENSCSAG00000015851	0.6327	0.030639
ENSCSAG00000008921	0.63222	0.00222778
ENSCSAG00000002705	0.63195	0.0365319
ENSCSAG00000002480	0.630658	0.000423515
ENSCSAG00000008652	0.630615	0.0181053
ENSCSAG00000002181	0.62889	0.00442975
ENSCSAG00000003670	0.628231	0.00537564
ENSCSAG00000000618	0.627993	0.0116582
ENSCSAG00000008761	0.626658	0.00660395
ENSCSAG00000009779	0.626003	0.000532674
ENSCSAG00000007955	0.625734	0.000234601
ENSCSAG00000009541	0.625359	0.0100241
ENSCSAG00000011591	0.625339	0.0492714
ENSCSAG00000005855	0.625041	0.0223922
ENSCSAG00000003475	0.624929	0.00715145
ENSCSAG00000005789	0.624388	0.00176203
ENSCSAG00000008232	0.622531	0.00814851
ENSCSAG00000006154	0.622306	0.00397047
ENSCSAG00000002240	0.621777	0.0459776
ENSCSAG00000002517	0.620293	0.0497089
ENSCSAG00000006616	0.620275	0.0156007
ENSCSAG00000012556	0.62001	0.00967062
ENSCSAG00000008585	0.619815	0.0180538
ENSCSAG00000002270	0.619698	0.0105566
ENSCSAG00000005645	0.619131	0.00253229
ENSCSAG00000017695	0.619096	0.0444124
ENSCSAG00000001038	0.619074	0.0123507
ENSCSAG00000007818	0.618755	0.0101056
ENSCSAG00000006937	0.618754	0.00589074
ENSCSAG00000000638	0.617939	0.0467115
ENSCSAG00000005295	0.617778	0.0264651
ENSCSAG00000014460	0.617335	0.00201481
ENSCSAG00000014919	0.617181	0.00371879
ENSCSAG00000001593	0.617072	0.0231121
ENSCSAG00000002944	0.616879	0.0225516
ENSCSAG00000002438	0.616728	0.00242759
ENSCSAG00000004809	0.616277	0.0167082
ENSCSAG00000000712	0.614966	0.00860984
ENSCSAG00000017510	0.613999	0.00781708
ENSCSAG00000015825	0.613352	0.0215624
ENSCSAG00000013029	0.612051	0.000951172
ENSCSAG00000008521	0.611841	0.0083547
ENSCSAG00000006659	0.611408	8.35e-05
ENSCSAG00000001978	0.610844	0.0157573
ENSCSAG00000010309	0.610828	0.00901874
ENSCSAG00000011832	0.610492	0.00719761
ENSCSAG00000007074	0.60988	0.0194876
ENSCSAG00000011301	0.60924	8.21e-05
ENSCSAG00000018450	0.608869	0.00682332
ENSCSAG00000003967	0.607977	0.00135847
ENSCSAG00000007000	0.607639	0.00303377
ENSCSAG00000012619	0.607584	0.00564336
ENSCSAG00000014214	0.60748	0.00460536
ENSCSAG00000021337	0.607051	0.0181993
ENSCSAG00000013755	0.605816	0.00467228
ENSCSAG00000018519	0.605736	0.0203279
ENSCSAG00000002546	0.605732	0.0159943
ENSCSAG00000000811	0.605699	0.0217981
ENSCSAG00000006334	0.604488	0.0458851
ENSCSAG00000004762	0.603993	0.00554566
ENSCSAG00000005481	0.603849	3.05e-05
ENSCSAG00000003157	0.60347	0.00191719
ENSCSAG00000012227	0.603374	0.0010535
ENSCSAG00000008249	0.602075	0.00514593
ENSCSAG00000019224	0.601456	0.00194045
ENSCSAG00000000183	0.601247	0.0294887
ENSCSAG00000009837	0.601232	0.00161079
ENSCSAG00000005421	0.600225	0.00948862
ENSCSAG00000002263	0.599773	0.00272593
ENSCSAG00000004815	0.599457	0.00899395
ENSCSAG00000002622	0.597698	0.0129106
ENSCSAG00000018548	0.597649	0.00373292
ENSCSAG00000000369	0.597467	0.00295218
ENSCSAG00000006985	0.59677	0.00239142
ENSCSAG00000002288	0.596164	0.0483987
ENSCSAG00000020024	0.596019	0.00320551
ENSCSAG00000017809	0.595832	0.000142325
ENSCSAG00000003929	0.595324	0.0110388
ENSCSAG00000002549	0.59529	0.00776803
ENSCSAG00000015392	0.595194	0.0292157
ENSCSAG00000017564	0.59323	0.000207903
ENSCSAG00000013090	0.592597	0.00212375
ENSCSAG00000013932	0.591961	0.0102969
ENSCSAG00000009273	0.591916	0.00029491
ENSCSAG00000014392	0.591897	0.0283137
ENSCSAG00000008217	0.591639	0.00678312
ENSCSAG00000001139	0.590924	0.0419772
ENSCSAG00000014504	0.590916	0.0168898
ENSCSAG00000009634	0.590847	0.0318285
ENSCSAG00000017673	0.590282	0.0068207
ENSCSAG00000008716	0.589374	0.0226143
ENSCSAG00000014112	0.589102	0.0273119
ENSCSAG00000002537	0.589078	0.000155057
ENSCSAG00000001735	0.587841	0.0323836
ENSCSAG00000007341	0.585454	0.0292878
ENSCSAG00000017550	0.585082	0.0177277
ENSCSAG00000014029	-0.58532	0.000672707
ENSCSAG00000006660	-0.585463	0.023011
ENSCSAG00000010733	-0.585826	0.0238041
ENSCSAG00000012781	-0.586677	0.000134554
ENSCSAG00000000900	-0.586834	0.0039815
ENSCSAG00000008650	-0.587907	0.0484864
ENSCSAG00000012687	-0.588871	0.042961
ENSCSAG00000007642	-0.590134	0.00542947
ENSCSAG00000005130	-0.59089	0.0465078
ENSCSAG00000011718	-0.591891	0.0106286
ENSCSAG00000009210	-0.592241	0.00414935
ENSCSAG00000007893	-0.592634	0.0155641
ENSCSAG00000014813	-0.592715	0.00342357
ENSCSAG00000009731	-0.592974	0.010185
ENSCSAG00000017959	-0.594782	0.0279706
ENSCSAG00000016983	-0.59486	0.0371585
ENSCSAG00000014221	-0.594949	0.0257279
ENSCSAG00000012316	-0.594998	0.0474326
ENSCSAG00000010271	-0.59565	0.0152722
ENSCSAG00000013156	-0.596038	0.00174895
ENSCSAG00000004547	-0.59642	0.009048
ENSCSAG00000009369	-0.596904	0.0120448
ENSCSAG00000013307	-0.597707	0.0229802
ENSCSAG00000011569	-0.599104	0.0359239
ENSCSAG00000005851	-0.599826	0.009721
ENSCSAG00000018221	-0.599916	0.0122363
ENSCSAG00000017202	-0.600929	0.0035051
ENSCSAG00000003492	-0.601953	0.0416952
ENSCSAG00000008042	-0.601997	0.0268115
ENSCSAG00000018097	-0.602087	0.028338
ENSCSAG00000011228	-0.60223	0.0125687
ENSCSAG00000009017	-0.602311	0.00193278
ENSCSAG00000012940	-0.603	0.00176629
ENSCSAG00000014860	-0.604049	0.00388557
ENSCSAG00000015599	-0.604872	0.00962641
ENSCSAG00000003258	-0.605251	0.0287917
ENSCSAG00000003661	-0.606967	0.0176672
ENSCSAG00000001349	-0.608559	0.00293644
ENSCSAG00000011752	-0.609091	0.0477515
ENSCSAG00000012836	-0.609275	0.019573
ENSCSAG00000011823	-0.609968	0.0380968
ENSCSAG00000014701	-0.610074	0.0318031
ENSCSAG00000010117	-0.610517	0.0141577
ENSCSAG00000006562	-0.611883	0.0176853
ENSCSAG00000003542	-0.615361	0.00493246
ENSCSAG00000007977	-0.615522	0.0464919
ENSCSAG00000000460	-0.615863	0.00170397
ENSCSAG00000018004	-0.616164	0.00186897
ENSCSAG00000000619	-0.616179	0.00515469
ENSCSAG00000000118	-0.616752	0.0394735
ENSCSAG00000004305	-0.616829	0.0403752
ENSCSAG00000012918	-0.617205	0.00622541
ENSCSAG00000004176	-0.617878	0.0145248
ENSCSAG00000007339	-0.619313	0.0496708
ENSCSAG00000014365	-0.620952	0.00868673
ENSCSAG00000013949	-0.621236	0.0429044
ENSCSAG00000013681	-0.621288	0.000181399
ENSCSAG00000006453	-0.624114	0.028873
ENSCSAG00000008671	-0.624219	0.00600026
ENSCSAG00000001113	-0.625431	0.0177055
ENSCSAG00000002340	-0.625901	0.0279971
ENSCSAG00000014297	-0.626371	0.0261475
ENSCSAG00000014353	-0.627353	0.0406566
ENSCSAG00000002376	-0.627876	3.33e-05
ENSCSAG00000008126	-0.628007	0.0424201
ENSCSAG00000012991	-0.62862	0.0239148
ENSCSAG00000002889	-0.629203	0.000401511
ENSCSAG00000005724	-0.629651	0.00257836
ENSCSAG00000017137	-0.630728	0.021561
ENSCSAG00000004663	-0.631143	0.00774361
ENSCSAG00000018062	-0.631317	0.000847027
ENSCSAG00000016913	-0.631446	0.0204768
ENSCSAG00000012146	-0.631731	0.000265088
ENSCSAG00000004676	-0.63221	0.0345212
ENSCSAG00000012938	-0.633351	8.31e-05
ENSCSAG00000013968	-0.633542	0.0468436
ENSCSAG00000003100	-0.635392	0.0152297
ENSCSAG00000011929	-0.635523	0.0104494
ENSCSAG00000000907	-0.635653	8.47e-06
ENSCSAG00000012960	-0.636102	0.0327393
ENSCSAG00000009162	-0.636484	0.000100577
ENSCSAG00000005850	-0.637438	0.00712995
ENSCSAG00000012527	-0.638008	5.29e-05
ENSCSAG00000001647	-0.639501	0.00935292
ENSCSAG00000009604	-0.640371	0.0117406
ENSCSAG00000010369	-0.640538	0.0211313
ENSCSAG00000007263	-0.64079	3.26e-05
ENSCSAG00000014175	-0.640793	0.0455495
ENSCSAG00000008483	-0.641049	0.0050844
ENSCSAG00000015019	-0.641359	0.023687
ENSCSAG00000008679	-0.641588	0.00500956
ENSCSAG00000015684	-0.641857	4.51e-05
ENSCSAG00000009100	-0.642497	0.0454235
ENSCSAG00000004464	-0.643121	0.00461319
ENSCSAG00000008530	-0.644377	0.0114139
ENSCSAG00000001484	-0.645643	0.0448287
ENSCSAG00000018839	-0.646366	0.00501593
ENSCSAG00000018517	-0.648475	0.029328
ENSCSAG00000017083	-0.648906	0.000692899
ENSCSAG00000009137	-0.649175	0.0300883
ENSCSAG00000005835	-0.649801	0.00646011
ENSCSAG00000007391	-0.651024	0.0101734
ENSCSAG00000001351	-0.65113	0.000447033
ENSCSAG00000007684	-0.651153	0.000112085
ENSCSAG00000003734	-0.651363	0.00640741
ENSCSAG00000004731	-0.65218	0.00119988
ENSCSAG00000019595	-0.652268	0.0352495
ENSCSAG00000000154	-0.652373	0.0165414
ENSCSAG00000001159	-0.652494	0.0165651
ENSCSAG00000006683	-0.653086	0.00182322
ENSCSAG00000001350	-0.653428	0.0229813
ENSCSAG00000004549	-0.653437	0.0102855
ENSCSAG00000010924	-0.654355	0.0452876
ENSCSAG00000011261	-0.654441	0.0101502
ENSCSAG00000011515	-0.656326	0.000657845
ENSCSAG00000014728	-0.656685	0.0311351
ENSCSAG00000012646	-0.656703	0.0429518
ENSCSAG00000009004	-0.657149	7.69e-06
ENSCSAG00000015978	-0.657412	0.000615575
ENSCSAG00000001313	-0.658022	0.00838426
ENSCSAG00000010927	-0.658881	0.0109398
ENSCSAG00000008466	-0.658921	0.0443759
ENSCSAG00000017260	-0.659857	0.0104674
ENSCSAG00000008274	-0.661433	0.00705039
ENSCSAG00000002636	-0.662635	0.000124132
ENSCSAG00000018268	-0.662695	0.0139716
ENSCSAG00000003041	-0.663155	0.0420706
ENSCSAG00000009374	-0.663315	0.0235252
ENSCSAG00000012855	-0.664792	0.000409493
ENSCSAG00000002151	-0.664985	0.00802964
ENSCSAG00000003764	-0.66611	0.0024639
ENSCSAG00000014583	-0.66613	0.000171431
ENSCSAG00000013970	-0.666156	0.0487529
ENSCSAG00000003435	-0.668348	0.0426906
ENSCSAG00000014022	-0.668788	0.000142933
ENSCSAG00000001428	-0.668852	0.010301
ENSCSAG00000004087	-0.669112	0.0368562
ENSCSAG00000002033	-0.669545	0.0110219
ENSCSAG00000006581	-0.669818	0.0198671
ENSCSAG00000014521	-0.670061	0.00355245
ENSCSAG00000010073	-0.670647	0.0305001
ENSCSAG00000017560	-0.671305	0.0183695
ENSCSAG00000005440	-0.672268	0.0401041
ENSCSAG00000000757	-0.673192	0.00773976
ENSCSAG00000010665	-0.675117	0.00779841
ENSCSAG00000011469	-0.675211	0.0455541
ENSCSAG00000015273	-0.676339	0.0401922
ENSCSAG00000010958	-0.676456	0.0332168
ENSCSAG00000006596	-0.678079	0.0298648
ENSCSAG00000001128	-0.678357	0.0009587
ENSCSAG00000012919	-0.678572	0.0402921
ENSCSAG00000017987	-0.679964	0.0236683
ENSCSAG00000016824	-0.681892	0.000793608
ENSCSAG00000003940	-0.681934	0.0182305
ENSCSAG00000008873	-0.68198	0.00444728
ENSCSAG00000004613	-0.684814	0.000840897
ENSCSAG00000012565	-0.684856	0.00404061
ENSCSAG00000019285	-0.685609	0.0308198
ENSCSAG00000015290	-0.687148	0.00659443
ENSCSAG00000006023	-0.687201	0.0414003
ENSCSAG00000017852	-0.687274	0.00594232
ENSCSAG00000014028	-0.688558	0.0244021
ENSCSAG00000007444	-0.689513	0.0375479
ENSCSAG00000017848	-0.692112	0.0307984
ENSCSAG00000003586	-0.692935	0.000360368
ENSCSAG00000011494	-0.692954	1.61e-05
ENSCSAG00000007355	-0.693573	0.00267609
ENSCSAG00000008722	-0.693887	0.0164487
ENSCSAG00000000861	-0.696792	0.002006
ENSCSAG00000004779	-0.696814	0.0437746
ENSCSAG00000015728	-0.697484	0.0487773
ENSCSAG00000017291	-0.697486	0.0268161
ENSCSAG00000007631	-0.699272	0.0113601
ENSCSAG00000006026	-0.699827	0.00906194
ENSCSAG00000002564	-0.700191	0.00355692
ENSCSAG00000015492	-0.700319	0.00020097
ENSCSAG00000007135	-0.70093	3.05e-05
ENSCSAG00000008590	-0.701459	0.00905198
ENSCSAG00000007987	-0.701483	0.0487722
ENSCSAG00000008266	-0.702241	0.00292273
ENSCSAG00000007244	-0.702927	0.000962667
ENSCSAG00000012246	-0.703584	0.0141215
ENSCSAG00000015190	-0.703709	0.00215187
ENSCSAG00000016433	-0.703951	0.000450247
ENSCSAG00000005380	-0.703987	0.000709074
ENSCSAG00000010992	-0.707877	0.0215218
ENSCSAG00000012145	-0.708217	0.0409939
ENSCSAG00000017410	-0.708381	0.0030667
ENSCSAG00000013465	-0.708386	0.0287504
ENSCSAG00000001497	-0.708636	0.0140156
ENSCSAG00000001353	-0.708696	0.0004982
ENSCSAG00000011415	-0.711312	5.95e-05
ENSCSAG00000018600	-0.712627	0.0459633
ENSCSAG00000016784	-0.712814	0.0232765
ENSCSAG00000012956	-0.713337	0.0004629
ENSCSAG00000016023	-0.713713	0.0368613
ENSCSAG00000012212	-0.713941	0.00176831
ENSCSAG00000013173	-0.71562	0.00300796
ENSCSAG00000003573	-0.715669	0.0366568
ENSCSAG00000017060	-0.716357	0.0421132
ENSCSAG00000003556	-0.71645	0.000113604
ENSCSAG00000002747	-0.716578	0.0125987
ENSCSAG00000011928	-0.71711	0.000279637
ENSCSAG00000024004	-0.717191	0.0297436
ENSCSAG00000015544	-0.717268	0.00341104
ENSCSAG00000008823	-0.718312	0.0492874
ENSCSAG00000011581	-0.718843	0.00476138
ENSCSAG00000003290	-0.719226	0.00390885
ENSCSAG00000016274	-0.719353	0.0291159
ENSCSAG00000017587	-0.720204	0.00175563
ENSCSAG00000001645	-0.722067	0.00146912
ENSCSAG00000006796	-0.72331	0.0382027
ENSCSAG00000004538	-0.723627	0.00270555
ENSCSAG00000019445	-0.725402	0.0450895
ENSCSAG00000015979	-0.726664	0.000404495
ENSCSAG00000005686	-0.726779	0.00511148
ENSCSAG00000016402	-0.727437	0.047498
ENSCSAG00000017927	-0.727461	0.000678665
ENSCSAG00000006125	-0.727905	9.88e-07
ENSCSAG00000008994	-0.72859	0.0202583
ENSCSAG00000013556	-0.729741	0.0240779
ENSCSAG00000004885	-0.729965	0.0152615
ENSCSAG00000012006	-0.732156	0.038707
ENSCSAG00000016401	-0.733053	0.0388299
ENSCSAG00000005869	-0.739514	0.00123943
ENSCSAG00000003885	-0.74187	0.0481043
ENSCSAG00000004432	-0.742407	0.00735252
ENSCSAG00000012193	-0.742495	0.0239328
ENSCSAG00000014268	-0.742559	0.0388766
ENSCSAG00000009209	-0.7445	0.0181151
ENSCSAG00000002470	-0.744883	0.00356497
ENSCSAG00000007269	-0.745284	0.00104565
ENSCSAG00000012659	-0.745579	0.0165615
ENSCSAG00000004467	-0.745587	0.0324221
ENSCSAG00000015184	-0.745872	0.0316783
ENSCSAG00000002381	-0.746645	0.00122059
ENSCSAG00000011516	-0.749474	1.37e-05
ENSCSAG00000009803	-0.751206	0.0487074
ENSCSAG00000016880	-0.751444	0.0240122
ENSCSAG00000016467	-0.75176	0.00313756
ENSCSAG00000001336	-0.753741	0.0174742
ENSCSAG00000015177	-0.753836	8.97e-06
ENSCSAG00000002364	-0.754717	5.79e-06
ENSCSAG00000009348	-0.755415	0.0409414
ENSCSAG00000002910	-0.756162	0.000599259
ENSCSAG00000006164	-0.756294	0.00698788
ENSCSAG00000007363	-0.756893	0.0148008
ENSCSAG00000017228	-0.757239	0.0345144
ENSCSAG00000007428	-0.757308	0.012665
ENSCSAG00000012387	-0.757657	4.12e-05
ENSCSAG00000007557	-0.759086	0.0458136
ENSCSAG00000014750	-0.763477	0.0363645
ENSCSAG00000016624	-0.764277	0.00659433
ENSCSAG00000018516	-0.764298	0.00939556
ENSCSAG00000000805	-0.766064	1.64e-05
ENSCSAG00000017515	-0.767024	0.00427133
ENSCSAG00000013987	-0.767473	0.0225222
ENSCSAG00000014069	-0.769002	8.13e-05
ENSCSAG00000016089	-0.771666	0.0485032
ENSCSAG00000009154	-0.772494	0.00123972
ENSCSAG00000012748	-0.774694	0.00676839
ENSCSAG00000011611	-0.777851	7.17e-06
ENSCSAG00000021093	-0.778655	0.0293759
ENSCSAG00000012752	-0.778657	0.000107618
ENSCSAG00000002843	-0.779672	1.02e-05
ENSCSAG00000013219	-0.781827	0.00429064
ENSCSAG00000002867	-0.782356	0.000386712
ENSCSAG00000002858	-0.782848	0.00828974
ENSCSAG00000009399	-0.784195	0.0107768
ENSCSAG00000016986	-0.786111	0.00833479
ENSCSAG00000018187	-0.787057	0.0164356
ENSCSAG00000005928	-0.78718	0.0357617
ENSCSAG00000004724	-0.790718	0.00249282
ENSCSAG00000009938	-0.791963	0.0263606
ENSCSAG00000011041	-0.792202	0.00183876
ENSCSAG00000013368	-0.792675	0.0468111
ENSCSAG00000003101	-0.793062	0.014688
ENSCSAG00000016868	-0.793083	0.00593056
ENSCSAG00000008443	-0.795162	0.000210132
ENSCSAG00000010742	-0.795497	8.39e-06
ENSCSAG00000000186	-0.79555	0.000697882
ENSCSAG00000007174	-0.796424	0.0456381
ENSCSAG00000005093	-0.796504	0.00265657
ENSCSAG00000007809	-0.796595	2.56e-05
ENSCSAG00000010645	-0.797118	0.0381865
ENSCSAG00000013218	-0.797636	0.0290928
ENSCSAG00000014162	-0.797745	0.0436164
ENSCSAG00000001649	-0.798241	0.0386494
ENSCSAG00000007749	-0.798385	0.0148948
ENSCSAG00000010399	-0.798504	5.88e-05
ENSCSAG00000012228	-0.798759	0.0486524
ENSCSAG00000005566	-0.798921	0.0207345
ENSCSAG00000010080	-0.799524	0.00215027
ENSCSAG00000009144	-0.799677	6.69e-05
ENSCSAG00000000610	-0.800277	2.39e-05
ENSCSAG00000007854	-0.801892	0.00150864
ENSCSAG00000001341	-0.802357	0.0306001
ENSCSAG00000008663	-0.802431	0.00370707
ENSCSAG00000015174	-0.803449	0.000177578
ENSCSAG00000012617	-0.803809	0.037458
ENSCSAG00000003608	-0.805028	0.00539577
ENSCSAG00000008964	-0.805162	0.016413
ENSCSAG00000005294	-0.806029	0.0134331
ENSCSAG00000015140	-0.806713	5.19e-05
ENSCSAG00000014349	-0.807698	0.00467161
ENSCSAG00000012793	-0.807912	0.00464873
ENSCSAG00000014316	-0.808188	9.95e-06
ENSCSAG00000002284	-0.808447	0.000393851
ENSCSAG00000003956	-0.808767	0.0359824
ENSCSAG00000002338	-0.809731	1.08e-05
ENSCSAG00000011792	-0.811047	0.00150491
ENSCSAG00000005989	-0.811371	0.000359915
ENSCSAG00000012356	-0.811628	0.0236028
ENSCSAG00000001681	-0.812862	0.00699458
ENSCSAG00000024092	-0.813496	0.0397694
ENSCSAG00000017445	-0.813723	0.0163816
ENSCSAG00000014974	-0.816819	0.000632265
ENSCSAG00000011418	-0.818149	0.00332037
ENSCSAG00000005981	-0.81847	1.89e-05
ENSCSAG00000017613	-0.818784	0.0470054
ENSCSAG00000011192	-0.819459	0.00233639
ENSCSAG00000007693	-0.820385	0.00641951
ENSCSAG00000014855	-0.821466	4.57e-07
ENSCSAG00000004814	-0.823701	0.0251344
ENSCSAG00000015478	-0.824065	0.0139039
ENSCSAG00000010667	-0.824088	0.0477117
ENSCSAG00000003703	-0.825297	0.00873257
ENSCSAG00000015123	-0.828628	0.00957611
ENSCSAG00000013737	-0.829065	0.0268498
ENSCSAG00000009416	-0.829507	9.19e-05
ENSCSAG00000014749	-0.830358	0.000387939
ENSCSAG00000015157	-0.837737	0.0423712
ENSCSAG00000004804	-0.839923	0.000369425
ENSCSAG00000003572	-0.840346	0.00191536
ENSCSAG00000001339	-0.84066	0.0394262
ENSCSAG00000003332	-0.841034	0.0076073
ENSCSAG00000011944	-0.842264	5.33e-06
ENSCSAG00000011326	-0.843308	0.000102982
ENSCSAG00000009994	-0.843774	0.000833723
ENSCSAG00000019443	-0.844872	0.0347277
ENSCSAG00000008035	-0.845578	7.9e-08
ENSCSAG00000019734	-0.846086	0.00723466
ENSCSAG00000006556	-0.84635	8.48e-07
ENSCSAG00000006729	-0.848151	0.00241127
ENSCSAG00000014669	-0.848221	0.0108473
ENSCSAG00000010912	-0.850385	0.00101805
ENSCSAG00000016724	-0.853259	0.000382186
ENSCSAG00000001694	-0.85411	0.0169797
ENSCSAG00000015975	-0.855506	0.0021521
ENSCSAG00000007201	-0.856074	0.000131128
ENSCSAG00000016943	-0.856546	0.00115505
ENSCSAG00000007930	-0.8575	0.0332168
ENSCSAG00000012712	-0.858204	0.0424488
ENSCSAG00000014302	-0.861564	0.024499
ENSCSAG00000002994	-0.863582	0.0293416
ENSCSAG00000013317	-0.864506	0.0337982
ENSCSAG00000005856	-0.867072	0.00141534
ENSCSAG00000018156	-0.867319	0.00323952
ENSCSAG00000005286	-0.868099	0.0129513
ENSCSAG00000012909	-0.868148	1.93e-05
ENSCSAG00000012606	-0.868273	5.02e-08
ENSCSAG00000009314	-0.868941	8.67e-08
ENSCSAG00000017021	-0.868991	0.0210992
ENSCSAG00000004229	-0.869298	0.0433625
ENSCSAG00000002114	-0.869936	9.79e-06
ENSCSAG00000017453	-0.869962	1.14e-05
ENSCSAG00000011549	-0.874871	3.93e-05
ENSCSAG00000008644	-0.875367	0.00634313
ENSCSAG00000012841	-0.879286	0.0482636
ENSCSAG00000014908	-0.87929	0.0273395
ENSCSAG00000006749	-0.88054	0.0147514
ENSCSAG00000008712	-0.88097	0.00404505
ENSCSAG00000006059	-0.882059	0.000192983
ENSCSAG00000017426	-0.886055	0.0318742
ENSCSAG00000012248	-0.891781	0.021403
ENSCSAG00000017475	-0.8934	3.29e-05
ENSCSAG00000011914	-0.893463	4.56e-06
ENSCSAG00000005817	-0.898052	0.0400478
ENSCSAG00000014547	-0.900686	0.011383
ENSCSAG00000013146	-0.901303	0.00256201
ENSCSAG00000014511	-0.903395	0.0344573
ENSCSAG00000017763	-0.903605	0.000537865
ENSCSAG00000007173	-0.905119	0.0122187
ENSCSAG00000017364	-0.905784	2.27e-05
ENSCSAG00000012541	-0.905813	0.0013385
ENSCSAG00000017197	-0.905958	0.00946813
ENSCSAG00000012325	-0.906939	0.0094537
ENSCSAG00000002964	-0.907076	1.51e-06
ENSCSAG00000017748	-0.907082	0.026509
ENSCSAG00000016241	-0.908388	1.39e-09
ENSCSAG00000003562	-0.908674	0.000558849
ENSCSAG00000017614	-0.910134	0.00119956
ENSCSAG00000006279	-0.913429	0.0457953
ENSCSAG00000009266	-0.91343	0.00111043
ENSCSAG00000006211	-0.913481	6.03e-05
ENSCSAG00000017057	-0.913689	0.00181135
ENSCSAG00000010669	-0.916763	0.00695606
ENSCSAG00000018044	-0.916948	0.036414
ENSCSAG00000012911	-0.919593	0.0419439
ENSCSAG00000008505	-0.919734	0.00953923
ENSCSAG00000015262	-0.920562	0.00256403
ENSCSAG00000015122	-0.920852	0.0347823
ENSCSAG00000016537	-0.921674	3.2e-06
ENSCSAG00000012024	-0.921805	0.000170013
ENSCSAG00000010555	-0.922351	0.0142614
ENSCSAG00000004109	-0.923735	1.39e-05
ENSCSAG00000001410	-0.925011	0.002395
ENSCSAG00000011467	-0.925072	0.00317987
ENSCSAG00000017204	-0.926272	0.00931454
ENSCSAG00000012932	-0.927118	0.000909693
ENSCSAG00000027317	-0.928943	0.0124579
ENSCSAG00000017592	-0.930254	0.000135207
ENSCSAG00000003430	-0.93035	0.00156445
ENSCSAG00000007804	-0.932565	0.0484401
ENSCSAG00000007037	-0.933234	1.86e-05
ENSCSAG00000017941	-0.933254	0.00195397
ENSCSAG00000008241	-0.933445	0.0036429
ENSCSAG00000011909	-0.934202	0.0072311
ENSCSAG00000016180	-0.934811	0.0016207
ENSCSAG00000008724	-0.935536	1.47e-07
ENSCSAG00000018593	-0.93582	0.0393593
ENSCSAG00000000209	-0.936436	0.000586572
ENSCSAG00000003045	-0.93657	6.78e-05
ENSCSAG00000005858	-0.937061	0.000791577
ENSCSAG00000014440	-0.93775	0.00202575
ENSCSAG00000012756	-0.938441	1.41e-06
ENSCSAG00000004006	-0.9411	0.0451068
ENSCSAG00000003701	-0.943471	5.17e-05
ENSCSAG00000015706	-0.943594	1.29e-05
ENSCSAG00000003803	-0.945839	2e-05
ENSCSAG00000014019	-0.946683	1.76e-06
ENSCSAG00000004189	-0.948189	1.33e-07
ENSCSAG00000016320	-0.948679	0.0494593
ENSCSAG00000016867	-0.949041	0.00927403
ENSCSAG00000015508	-0.949287	6.96e-05
ENSCSAG00000003731	-0.950077	0.0235237
ENSCSAG00000011705	-0.950814	4.45e-06
ENSCSAG00000013606	-0.951079	0.0419559
ENSCSAG00000001088	-0.951617	0.000544331
ENSCSAG00000004604	-0.951646	0.000122762
ENSCSAG00000008222	-0.95238	0.0407602
ENSCSAG00000013655	-0.954859	0.00355785
ENSCSAG00000009904	-0.955016	0.00219977
ENSCSAG00000007543	-0.955418	0.0171828
ENSCSAG00000010926	-0.959141	4.38e-08
ENSCSAG00000005813	-0.959616	0.0035636
ENSCSAG00000007409	-0.960293	0.0417792
ENSCSAG00000008594	-0.961191	5.05e-05
ENSCSAG00000009318	-0.962222	0.000929126
ENSCSAG00000007305	-0.962357	0.00185346
ENSCSAG00000015306	-0.962551	0.000292135
ENSCSAG00000003445	-0.964071	0.0160557
ENSCSAG00000002977	-0.964288	0.0112856
ENSCSAG00000013847	-0.964967	0.00316461
ENSCSAG00000007601	-0.968278	0.00532125
ENSCSAG00000012303	-0.971823	3.23e-07
ENSCSAG00000005988	-0.978629	5.4e-05
ENSCSAG00000017924	-0.979803	0.000661218
ENSCSAG00000004479	-0.980515	0.0133197
ENSCSAG00000004340	-0.980525	0.00280551
ENSCSAG00000017804	-0.98073	0.00789432
ENSCSAG00000000754	-0.981092	0.0220291
ENSCSAG00000014679	-0.981097	0.00979177
ENSCSAG00000012944	-0.981344	0.00822328
ENSCSAG00000010919	-0.981481	0.0109835
ENSCSAG00000012501	-0.982545	4.83e-05
ENSCSAG00000010270	-0.986862	0.00346734
ENSCSAG00000001127	-0.987092	6.61e-07
ENSCSAG00000017764	-0.987106	0.0452647
ENSCSAG00000015182	-0.989042	0.0071702
ENSCSAG00000017030	-0.989337	0.000574595
ENSCSAG00000010735	-0.990743	1.75e-10
ENSCSAG00000008987	-0.990898	1.28e-08
ENSCSAG00000006486	-0.990954	8.85e-05
ENSCSAG00000010866	-0.991288	0.000339172
ENSCSAG00000016128	-0.993121	2.54e-06
ENSCSAG00000007701	-0.994371	0.000427836
ENSCSAG00000004867	-0.99472	1.53e-06
ENSCSAG00000006916	-0.997312	1.9e-06
ENSCSAG00000006609	-1.00301	0.0359782
ENSCSAG00000014769	-1.00563	9.58e-07
ENSCSAG00000012430	-1.00736	1.31e-09
ENSCSAG00000012866	-1.00867	0.000105103
ENSCSAG00000011313	-1.00877	0.0391395
ENSCSAG00000006286	-1.01012	0.00056165
ENSCSAG00000002978	-1.01083	0.0120004
ENSCSAG00000004943	-1.01216	5.31e-05
ENSCSAG00000016767	-1.01239	0.0223226
ENSCSAG00000011934	-1.01293	3.41e-06
ENSCSAG00000007581	-1.01386	0.0339616
ENSCSAG00000014787	-1.01417	0.0291981
ENSCSAG00000013167	-1.01661	0.0348387
ENSCSAG00000011627	-1.0169	0.00161751
ENSCSAG00000014270	-1.01815	0.00135728
ENSCSAG00000016516	-1.01826	0.00245026
ENSCSAG00000013130	-1.02156	2.01e-05
ENSCSAG00000005253	-1.02189	3.78e-05
ENSCSAG00000001622	-1.02538	0.00462832
ENSCSAG00000012537	-1.0276	0.0218936
ENSCSAG00000010152	-1.03157	0.00297707
ENSCSAG00000006538	-1.03192	0.029998
ENSCSAG00000017469	-1.03324	2.68e-12
ENSCSAG00000006762	-1.03531	0.000438369
ENSCSAG00000015208	-1.04113	0.0159033
ENSCSAG00000002160	-1.04278	0.000185352
ENSCSAG00000001495	-1.04388	5.04e-05
ENSCSAG00000024935	-1.04485	0.0434221
ENSCSAG00000005942	-1.04575	0.000276793
ENSCSAG00000017964	-1.04621	0.00701674
ENSCSAG00000010492	-1.04656	0.010948
ENSCSAG00000012860	-1.04772	0.000653249
ENSCSAG00000006867	-1.04813	0.0393264
ENSCSAG00000001511	-1.04844	0.000693581
ENSCSAG00000008885	-1.05024	0.0148725
ENSCSAG00000004923	-1.05084	0.0460853
ENSCSAG00000017643	-1.05222	0.01357
ENSCSAG00000010724	-1.05322	0.000664205
ENSCSAG00000016929	-1.05427	0.00649699
ENSCSAG00000017276	-1.0558	0.0466259
ENSCSAG00000018910	-1.05695	0.00601878
ENSCSAG00000017670	-1.05914	0.0114455
ENSCSAG00000000420	-1.06181	0.0094295
ENSCSAG00000014957	-1.07266	0.00793762
ENSCSAG00000003164	-1.0743	2.39e-07
ENSCSAG00000001248	-1.07717	0.00109887
ENSCSAG00000009239	-1.07771	0.00475412
ENSCSAG00000006864	-1.07783	4.74e-08
ENSCSAG00000006691	-1.08377	0.00318392
ENSCSAG00000016702	-1.08662	0.00913162
ENSCSAG00000003277	-1.09108	0.0182374
ENSCSAG00000004496	-1.0955	0.000732793
ENSCSAG00000017595	-1.09611	0.000233529
ENSCSAG00000015102	-1.09614	1.28e-15
ENSCSAG00000017634	-1.0992	0.00119088
ENSCSAG00000014817	-1.0998	5.06e-05
ENSCSAG00000011758	-1.10111	0.000622274
ENSCSAG00000017973	-1.10229	0.0193431
ENSCSAG00000012232	-1.1039	0.0344945
ENSCSAG00000013718	-1.10428	0.00363761
ENSCSAG00000011980	-1.10512	0.00166829
ENSCSAG00000017610	-1.10621	0.0385353
ENSCSAG00000002105	-1.10975	0.000123584
ENSCSAG00000017529	-1.11495	0.0202136
ENSCSAG00000005463	-1.11761	0.0368451
ENSCSAG00000003170	-1.12135	4.47e-05
ENSCSAG00000007255	-1.12657	6.58e-12
ENSCSAG00000015511	-1.13161	0.00120819
ENSCSAG00000008871	-1.13315	0.00222902
ENSCSAG00000008522	-1.13958	0.000347422
ENSCSAG00000006355	-1.14233	0.0157709
ENSCSAG00000012941	-1.14268	0.0217162
ENSCSAG00000006323	-1.14295	4.75e-07
ENSCSAG00000007593	-1.14424	6.52e-05
ENSCSAG00000005808	-1.14445	0.000735803
ENSCSAG00000016073	-1.14697	0.0435605
ENSCSAG00000011518	-1.14705	0.0170772
ENSCSAG00000015715	-1.14882	0.000388273
ENSCSAG00000013479	-1.15357	0.00212491
ENSCSAG00000010154	-1.15794	0.00504404
ENSCSAG00000005138	-1.15951	4.47e-08
ENSCSAG00000006555	-1.16418	0.00422477
ENSCSAG00000012240	-1.16433	1.39e-05
ENSCSAG00000015249	-1.17007	0.000318871
ENSCSAG00000016933	-1.17025	4.11e-09
ENSCSAG00000017920	-1.17209	0.0180322
ENSCSAG00000012405	-1.17415	7.48e-14
ENSCSAG00000017752	-1.17659	0.00890058
ENSCSAG00000009529	-1.17875	0.000151333
ENSCSAG00000017535	-1.18243	0.0202246
ENSCSAG00000016076	-1.18592	0.00137368
ENSCSAG00000001225	-1.186	0.0258094
ENSCSAG00000012257	-1.19128	0.000566305
ENSCSAG00000022628	-1.19295	0.0445618
ENSCSAG00000014003	-1.19378	0.000189877
ENSCSAG00000003792	-1.1938	4.03e-07
ENSCSAG00000000199	-1.19902	0.000169623
ENSCSAG00000016660	-1.19919	0.00516426
ENSCSAG00000015604	-1.19997	3.87e-15
ENSCSAG00000014544	-1.20044	4.02e-05
ENSCSAG00000015640	-1.20055	1.95e-05
ENSCSAG00000007410	-1.20345	0.000720153
ENSCSAG00000015647	-1.20502	0.00391644
ENSCSAG00000005209	-1.20669	0.000206688
ENSCSAG00000010485	-1.21014	0.000698222
ENSCSAG00000017479	-1.21269	7.11e-05
ENSCSAG00000009791	-1.21706	0.00803127
ENSCSAG00000010892	-1.21862	3.34e-12
ENSCSAG00000014102	-1.22896	3.37e-08
ENSCSAG00000013500	-1.23266	7.74e-06
ENSCSAG00000001819	-1.23827	0.0138257
ENSCSAG00000004751	-1.23891	0.00344857
ENSCSAG00000014298	-1.2409	0.00140415
ENSCSAG00000015687	-1.24899	0.0003668
ENSCSAG00000018162	-1.24991	0.000392807
ENSCSAG00000005865	-1.2639	1.4e-05
ENSCSAG00000012191	-1.26902	3.44e-17
ENSCSAG00000007905	-1.26943	0.0243169
ENSCSAG00000011713	-1.26966	0.0241076
ENSCSAG00000011876	-1.272	9e-09
ENSCSAG00000014459	-1.27434	0.021659
ENSCSAG00000013470	-1.27577	0.035448
ENSCSAG00000003237	-1.27924	9.56e-05
ENSCSAG00000003650	-1.27997	0.0120503
ENSCSAG00000018160	-1.28685	1.48e-18
ENSCSAG00000014633	-1.29345	4.09e-05
ENSCSAG00000014729	-1.30215	0.0250571
ENSCSAG00000007261	-1.3031	3.39e-07
ENSCSAG00000017522	-1.30428	1.64e-07
ENSCSAG00000002641	-1.30508	4.42e-05
ENSCSAG00000013740	-1.30975	0.0486197
ENSCSAG00000018042	-1.31526	1.66e-07
ENSCSAG00000001441	-1.31636	0.00731088
ENSCSAG00000013602	-1.31712	3.05e-07
ENSCSAG00000017647	-1.32002	1.89e-07
ENSCSAG00000010005	-1.32212	4.97e-08
ENSCSAG00000014780	-1.32294	0.00352551
ENSCSAG00000018708	-1.32322	0.00227635
ENSCSAG00000004202	-1.32573	0.0125356
ENSCSAG00000016892	-1.32706	0.00116551
ENSCSAG00000001483	-1.32722	1.13e-05
ENSCSAG00000000375	-1.32839	0.027318
ENSCSAG00000012505	-1.33406	0.0298966
ENSCSAG00000007007	-1.33459	1.41e-07
ENSCSAG00000003009	-1.33776	0.00382015
ENSCSAG00000013574	-1.33931	0.00128975
ENSCSAG00000008357	-1.34404	1.71e-05
ENSCSAG00000012963	-1.34452	0.00171006
ENSCSAG00000017470	-1.34562	2.64e-16
ENSCSAG00000006015	-1.34663	0.000146873
ENSCSAG00000002790	-1.34815	0.00102406
ENSCSAG00000015084	-1.34977	1.07e-06
ENSCSAG00000002444	-1.35083	0.035201
ENSCSAG00000000803	-1.35139	6.93e-05
ENSCSAG00000009034	-1.35198	4.65e-10
ENSCSAG00000001853	-1.35374	0.0158681
ENSCSAG00000010666	-1.35726	1.1e-07
ENSCSAG00000014952	-1.36055	4.37e-08
ENSCSAG00000019699	-1.37123	8.83e-05
ENSCSAG00000003836	-1.37413	1.17e-06
ENSCSAG00000012098	-1.3752	0.0270034
ENSCSAG00000004023	-1.37553	0.0125757
ENSCSAG00000000992	-1.37851	2.29e-05
ENSCSAG00000016661	-1.3832	0.0255931
ENSCSAG00000015888	-1.38496	3.64e-05
ENSCSAG00000015026	-1.38709	0.000268259
ENSCSAG00000011508	-1.38821	3.76e-07
ENSCSAG00000011403	-1.39129	1.78e-06
ENSCSAG00000002448	-1.41061	1.59e-09
ENSCSAG00000002740	-1.41229	6.28e-07
ENSCSAG00000001517	-1.41601	7.81e-09
ENSCSAG00000015553	-1.43409	0.0423906
ENSCSAG00000018216	-1.43815	0.01376
ENSCSAG00000015494	-1.44388	0.00206238
ENSCSAG00000010591	-1.45582	0.000213441
ENSCSAG00000000658	-1.46078	4.57e-05
ENSCSAG00000017375	-1.46548	0.0145551
ENSCSAG00000010067	-1.46659	8.02e-10
ENSCSAG00000018191	-1.47117	0.000809314
ENSCSAG00000011850	-1.47734	5.57e-09
ENSCSAG00000007343	-1.4776	0.000180448
ENSCSAG00000019120	-1.47796	4.66e-06
ENSCSAG00000010940	-1.47979	1.06e-08
ENSCSAG00000013808	-1.48149	0.0412255
ENSCSAG00000017309	-1.48926	5.85e-12
ENSCSAG00000015546	-1.49436	0.0288511
ENSCSAG00000012894	-1.49979	0.000430425
ENSCSAG00000017395	-1.50081	0.0275951
ENSCSAG00000010914	-1.50186	0.0238341
ENSCSAG00000003591	-1.50487	0.0252205
ENSCSAG00000001371	-1.50496	0.0114259
ENSCSAG00000011303	-1.50572	0.0207009
ENSCSAG00000017628	-1.51016	3.61e-08
ENSCSAG00000012050	-1.51286	0.0032009
ENSCSAG00000004971	-1.51964	0.0166506
ENSCSAG00000006019	-1.53692	0.000803063
ENSCSAG00000016447	-1.53906	6.38e-05
ENSCSAG00000011951	-1.5418	3.84e-13
ENSCSAG00000012590	-1.54191	0.000587849
ENSCSAG00000013658	-1.55337	0.00400623
ENSCSAG00000012887	-1.55885	8.33e-08
ENSCSAG00000010723	-1.56674	4.57e-05
ENSCSAG00000002951	-1.56727	0.00109356
ENSCSAG00000014776	-1.56943	0.0342345
ENSCSAG00000015362	-1.57316	0.00273085
ENSCSAG00000014651	-1.57944	0.015991
ENSCSAG00000004119	-1.58277	5.91e-06
ENSCSAG00000008473	-1.59649	1.44e-21
ENSCSAG00000006079	-1.60292	0.00037542
ENSCSAG00000019269	-1.61712	0.0142969
ENSCSAG00000003677	-1.62979	9.62e-16
ENSCSAG00000007881	-1.63167	0.0214155
ENSCSAG00000004442	-1.64107	9.38e-06
ENSCSAG00000015418	-1.64138	0.0181259
ENSCSAG00000015367	-1.64215	0.00063603
ENSCSAG00000004614	-1.64829	2.56e-14
ENSCSAG00000016806	-1.64966	1.83e-05
ENSCSAG00000018771	-1.65404	0.0477328
ENSCSAG00000004053	-1.65496	0.00747101
ENSCSAG00000012116	-1.66731	0.000483122
ENSCSAG00000009964	-1.66846	0.0455328
ENSCSAG00000002888	-1.67402	0.0477379
ENSCSAG00000011899	-1.67741	0.00462403
ENSCSAG00000009110	-1.68938	0.00212413
ENSCSAG00000017926	-1.69958	5.63e-05
ENSCSAG00000014502	-1.70185	0.000386024
ENSCSAG00000009244	-1.70367	0.0449877
ENSCSAG00000012136	-1.711	0.000150416
ENSCSAG00000012225	-1.71536	0.0225282
ENSCSAG00000018648	-1.72071	0.0319594
ENSCSAG00000011031	-1.76584	4.24e-14
ENSCSAG00000012003	-1.76597	0.00180787
ENSCSAG00000009597	-1.77156	0.0371569
ENSCSAG00000000487	-1.77461	0.0235813
ENSCSAG00000008497	-1.77797	0.0127845
ENSCSAG00000000059	-1.78212	0.0369722
ENSCSAG00000004622	-1.78589	4.17e-13
ENSCSAG00000013175	-1.79087	1.42e-11
ENSCSAG00000013111	-1.79237	9.48e-09
ENSCSAG00000003255	-1.80593	5.78e-17
ENSCSAG00000017885	-1.82119	0.00279284
ENSCSAG00000001587	-1.85788	8.62e-09
ENSCSAG00000014827	-1.87954	6.28e-09
ENSCSAG00000001414	-1.8862	0.0234647
ENSCSAG00000011348	-1.89978	6.35e-05
ENSCSAG00000014921	-1.90171	0.000918853
ENSCSAG00000009023	-1.90743	0.0140419
ENSCSAG00000008238	-1.91411	1.07e-06
ENSCSAG00000001125	-1.91822	0.0485063
ENSCSAG00000013568	-1.9214	0.0202057
ENSCSAG00000017480	-1.92548	7.25e-40
ENSCSAG00000002841	-1.92911	0.0411817
ENSCSAG00000007709	-1.94414	5.14e-07
ENSCSAG00000000065	-1.94887	0.0222909
ENSCSAG00000017206	-1.96433	1.67e-15
ENSCSAG00000013591	-1.96449	0.00277188
ENSCSAG00000016097	-1.96713	0.0165852
ENSCSAG00000003989	-1.96796	1.42e-21
ENSCSAG00000014206	-1.97539	0.0361805
ENSCSAG00000010214	-1.97779	3.84e-06
ENSCSAG00000017736	-2.05555	0.00861285
ENSCSAG00000003838	-2.0619	0.0170599
ENSCSAG00000012558	-2.07479	1.55e-08
ENSCSAG00000015767	-2.08408	0.000818772
ENSCSAG00000015792	-2.09908	0.0140646
ENSCSAG00000001373	-2.12065	0.00523047
ENSCSAG00000003446	-2.1306	0.00785803
ENSCSAG00000000079	-2.15989	0.0326193
ENSCSAG00000005111	-2.1798	2.68e-14
ENSCSAG00000011475	-2.18087	0.00852208
ENSCSAG00000010823	-2.19217	0.0313186
ENSCSAG00000002183	-2.19428	2.71e-07
ENSCSAG00000010487	-2.20907	0.00500765
ENSCSAG00000010122	-2.22743	1.46e-27
ENSCSAG00000009041	-2.25131	6.39e-32
ENSCSAG00000013186	-2.25564	0.00949249
ENSCSAG00000009372	-2.26932	0.0294153
ENSCSAG00000006151	-2.27733	0.0160566
ENSCSAG00000003219	-2.31152	0.000490113
ENSCSAG00000018321	-2.31315	0.000823719
ENSCSAG00000017268	-2.31888	7e-05
ENSCSAG00000013526	-2.33402	0.00156335
ENSCSAG00000013786	-2.34548	0.0447326
ENSCSAG00000001782	-2.35246	1.15e-32
ENSCSAG00000001250	-2.3589	1.91e-05
ENSCSAG00000000376	-2.3598	0.00259039
ENSCSAG00000002310	-2.4016	1.04e-33
ENSCSAG00000006844	-2.44186	0.014114
ENSCSAG00000017883	-2.47017	0.000119232
ENSCSAG00000003046	-2.47441	0.0182344
ENSCSAG00000003691	-2.47524	0.000133374
ENSCSAG00000005014	-2.4757	0.0122786
ENSCSAG00000006550	-2.49024	0.0265808
ENSCSAG00000007431	-2.49216	5.86e-08
ENSCSAG00000007888	-2.52971	0.000754199
ENSCSAG00000010891	-2.53004	4.96e-08
ENSCSAG00000000789	-2.53785	0.00098462
ENSCSAG00000011174	-2.60015	2.07e-31
ENSCSAG00000021419	-2.63123	0.0427906
ENSCSAG00000002992	-2.67124	2.84e-05
ENSCSAG00000013337	-2.72299	1.74e-11
ENSCSAG00000002488	-2.83133	0.0027858
ENSCSAG00000014887	-2.83699	2.91e-17
ENSCSAG00000015027	-2.87935	0.0165544
ENSCSAG00000004089	-2.88624	4.81e-05
ENSCSAG00000001340	-2.99635	0.048869
ENSCSAG00000015918	-2.99887	0.000209174
ENSCSAG00000004086	-3.1062	9.65e-09
ENSCSAG00000013100	-3.12314	0.0394442
ENSCSAG00000011042	-3.17424	0.0352781
ENSCSAG00000006991	-3.2299	0.0062761
ENSCSAG00000011764	-3.38537	0.0226774
ENSCSAG00000016304	-3.53035	3.75e-07
ENSCSAG00000007871	-3.54777	0.00916194
ENSCSAG00000001958	-3.6226	0.0398786
ENSCSAG00000001181	-3.63915	0.0095948
ENSCSAG00000014489	-3.87003	0.0174858
ENSCSAG00000004472	-3.92068	0.00309567
ENSCSAG00000003939	-3.94042	0.0131839
ENSCSAG00000010908	-3.96182	0.0470894
ENSCSAG00000014355	-4.00117	0.0474885
ENSCSAG00000002174	-4.00494	4.33e-07
ENSCSAG00000013320	-4.0641	0.00245435
ENSCSAG00000010142	-4.1497	0.0282702
ENSCSAG00000004826	-4.15109	0.0337357
ENSCSAG00000015516	-4.1608	0.0272129
ENSCSAG00000013023	-4.18362	0.0079505
ENSCSAG00000006082	-4.24935	0.0216537
ENSCSAG00000000291	-4.28524	0.0203305
ENSCSAG00000015326	-4.39227	0.0183461
ENSCSAG00000017875	-4.48011	0.0117497
ENSCSAG00000004093	-4.75821	0.00714034
ENSCSAG00000017367	-5.24028	0.000742436
ENSCSAG00000003242	-5.57347	0.000280056

## Sheet: Table S2
Table S2. (related to Figure 2B) DEGs in Sinococuline-treated group
Ensembl ID	log2Fold Change	p-value
ENSCSAG00000014039	-9.03327	1.45e-191
ENSCSAG00000006213	-6.82845	9.13e-94
ENSCSAG00000001782	3.76234	7.21e-65
ENSCSAG00000016665	-4.73636	4.53e-56
ENSCSAG00000010290	-3.99237	2.18e-53
ENSCSAG00000007705	-3.11023	2.58e-53
ENSCSAG00000001429	-3.21461	8.58e-52
ENSCSAG00000009476	-3.66089	7.56e-50
ENSCSAG00000007026	-2.7645	4.93e-47
ENSCSAG00000006770	-4.20158	3.77e-42
ENSCSAG00000000669	-3.69934	1.62e-40
ENSCSAG00000006774	-3.56747	3.4e-40
ENSCSAG00000011934	2.70881	4.37e-39
ENSCSAG00000015764	-2.24967	9.66e-36
ENSCSAG00000009362	2.64144	2.26e-35
ENSCSAG00000000670	-2.5101	8.32e-35
ENSCSAG00000009920	-4.24399	1.3e-34
ENSCSAG00000008200	2.76087	1.76e-34
ENSCSAG00000005110	-3.14452	2.42e-34
ENSCSAG00000013037	-2.46627	4.29e-33
ENSCSAG00000002706	3.79847	2.35e-32
ENSCSAG00000005554	-2.14752	2.41e-32
ENSCSAG00000001355	3.71284	8.8e-32
ENSCSAG00000016199	-2.994	4.41e-31
ENSCSAG00000014215	-2.41681	5.02e-31
ENSCSAG00000013633	-2.21299	1.33e-30
ENSCSAG00000018160	-2.21034	2.86e-29
ENSCSAG00000008908	-3.00563	5.58e-29
ENSCSAG00000001719	-2.84747	7.3e-29
ENSCSAG00000000997	-2.54978	8.38e-29
ENSCSAG00000007387	-1.97803	3.83e-28
ENSCSAG00000012940	-2.85785	4.07e-27
ENSCSAG00000008708	-2.95793	5.44e-27
ENSCSAG00000019601	-1.88552	1.35e-26
ENSCSAG00000007511	-3.23913	1.45e-26
ENSCSAG00000013111	-4.27086	4.4e-26
ENSCSAG00000005254	-2.10036	9.51e-26
ENSCSAG00000011065	-2.93573	1.03e-25
ENSCSAG00000013216	2.84781	3.83e-25
ENSCSAG00000001106	-2.14415	4.22e-25
ENSCSAG00000003773	-2.64837	6.87e-25
ENSCSAG00000011611	-2.15516	2.44e-24
ENSCSAG00000011932	-2.95437	2.75e-24
ENSCSAG00000019578	-4.58947	3.6e-24
ENSCSAG00000003447	-2.18098	3.91e-24
ENSCSAG00000014727	-2.03042	5.83e-24
ENSCSAG00000004896	2.2587	6.69e-24
ENSCSAG00000001874	-3.02109	3.29e-23
ENSCSAG00000007135	-2.01721	7.1e-23
ENSCSAG00000003082	-2.19082	1.01e-22
ENSCSAG00000014460	-2.53622	1.47e-22
ENSCSAG00000017466	-2.2785	1.51e-22
ENSCSAG00000012051	-2.89112	2.04e-22
ENSCSAG00000003392	2.23924	2.24e-22
ENSCSAG00000013925	-1.8373	6.74e-22
ENSCSAG00000004900	-4.68675	7.21e-22
ENSCSAG00000003005	-10.0996	8.12e-22
ENSCSAG00000009841	-2.01023	8.2e-22
ENSCSAG00000009085	-3.52825	8.8e-22
ENSCSAG00000017606	-2.10294	8.83e-22
ENSCSAG00000007958	-2.03629	8.91e-22
ENSCSAG00000018416	2.4328	9.82e-22
ENSCSAG00000002903	-2.14615	1.51e-21
ENSCSAG00000017194	-2.66024	1.55e-21
ENSCSAG00000007767	1.81889	2.67e-21
ENSCSAG00000015250	-4.76713	6.93e-21
ENSCSAG00000016127	-2.04191	1.31e-20
ENSCSAG00000001740	-1.89181	2.39e-20
ENSCSAG00000005551	-2.15875	2.87e-20
ENSCSAG00000000747	1.95551	3.4e-20
ENSCSAG00000012527	-1.86903	4.12e-20
ENSCSAG00000009290	-2.37774	4.62e-20
ENSCSAG00000009326	-3.87558	9.2e-20
ENSCSAG00000010684	-4.73696	1.75e-19
ENSCSAG00000003760	-2.56694	2.31e-19
ENSCSAG00000006757	-1.92539	3.08e-19
ENSCSAG00000010453	-1.79174	3.65e-19
ENSCSAG00000013917	1.5913	5.53e-19
ENSCSAG00000002076	-2.26822	5.92e-19
ENSCSAG00000011494	-1.7323	6.45e-19
ENSCSAG00000016079	-2.13005	8.62e-19
ENSCSAG00000016666	-2.00287	9.26e-19
ENSCSAG00000015335	-1.97674	1.45e-18
ENSCSAG00000006783	-1.92762	1.67e-18
ENSCSAG00000005099	-1.96252	2.11e-18
ENSCSAG00000004614	-2.66496	2.29e-18
ENSCSAG00000001082	1.89045	2.74e-18
ENSCSAG00000010258	-1.83594	3.86e-18
ENSCSAG00000006809	1.58881	4.08e-18
ENSCSAG00000001408	-4.45708	4.27e-18
ENSCSAG00000014094	1.7383	6.54e-18
ENSCSAG00000011484	-1.8186	7.53e-18
ENSCSAG00000006453	2.10476	7.68e-18
ENSCSAG00000009144	-1.94359	9.33e-18
ENSCSAG00000007501	-2.8179	9.48e-18
ENSCSAG00000010926	-2.34227	1.5e-17
ENSCSAG00000012853	-1.95524	1.58e-17
ENSCSAG00000014316	-2.0887	2.42e-17
ENSCSAG00000013242	-1.55785	2.73e-17
ENSCSAG00000009509	-1.81766	3.17e-17
ENSCSAG00000007263	-1.69332	4.11e-17
ENSCSAG00000013894	-2.54657	5.13e-17
ENSCSAG00000005403	-2.10127	6.18e-17
ENSCSAG00000009530	-2.61685	6.28e-17
ENSCSAG00000002690	-2.1497	6.85e-17
ENSCSAG00000015198	-2.01162	7.23e-17
ENSCSAG00000011050	-1.9087	7.63e-17
ENSCSAG00000002197	-2.10016	7.73e-17
ENSCSAG00000005371	-2.10103	1.04e-16
ENSCSAG00000008238	3.13436	1.1e-16
ENSCSAG00000007374	-2.91682	1.14e-16
ENSCSAG00000003070	-2.46698	1.36e-16
ENSCSAG00000010203	-1.56615	1.56e-16
ENSCSAG00000009332	1.60488	1.58e-16
ENSCSAG00000017647	-3.96046	1.73e-16
ENSCSAG00000004966	-1.77852	1.8e-16
ENSCSAG00000014054	-1.65429	2.04e-16
ENSCSAG00000001377	-2.20846	2.18e-16
ENSCSAG00000003164	-2.16512	2.47e-16
ENSCSAG00000018292	-1.83657	3.64e-16
ENSCSAG00000008334	1.63262	3.95e-16
ENSCSAG00000018289	-2.0652	4.52e-16
ENSCSAG00000013488	-3.64484	9.72e-16
ENSCSAG00000003624	-2.38742	1.22e-15
ENSCSAG00000007282	-1.4396	1.37e-15
ENSCSAG00000015487	1.63942	1.38e-15
ENSCSAG00000002541	-1.65474	1.62e-15
ENSCSAG00000007623	-2.34203	2.17e-15
ENSCSAG00000009041	-2.42964	2.31e-15
ENSCSAG00000004143	-1.4553	3.3e-15
ENSCSAG00000013370	-2.9363	3.32e-15
ENSCSAG00000009470	1.55268	4.01e-15
ENSCSAG00000006400	-1.60378	6.59e-15
ENSCSAG00000007792	-1.95162	7.12e-15
ENSCSAG00000012105	-1.60069	7.45e-15
ENSCSAG00000011337	-1.8151	7.59e-15
ENSCSAG00000000279	2.56892	9.14e-15
ENSCSAG00000007607	-2.71453	9.16e-15
ENSCSAG00000005180	-1.74844	9.37e-15
ENSCSAG00000016241	-1.78388	9.63e-15
ENSCSAG00000013657	1.68617	9.66e-15
ENSCSAG00000009080	1.45176	9.74e-15
ENSCSAG00000006369	-1.54017	1.01e-14
ENSCSAG00000010892	-1.73528	1.26e-14
ENSCSAG00000009054	1.86123	1.44e-14
ENSCSAG00000004781	-2.13974	1.56e-14
ENSCSAG00000014076	-2.06643	1.58e-14
ENSCSAG00000007410	2.32813	2.77e-14
ENSCSAG00000012663	-4.90156	2.88e-14
ENSCSAG00000017592	1.79086	3.11e-14
ENSCSAG00000012251	1.65203	3.34e-14
ENSCSAG00000017571	-1.6289	3.84e-14
ENSCSAG00000015160	-1.41554	4.17e-14
ENSCSAG00000010641	3.85835	5.05e-14
ENSCSAG00000011722	-1.74346	5.76e-14
ENSCSAG00000012122	-2.23028	6.2e-14
ENSCSAG00000010724	-1.92542	6.74e-14
ENSCSAG00000013709	-1.69603	7.2e-14
ENSCSAG00000013879	-1.24347	8.21e-14
ENSCSAG00000002720	-1.56189	8.32e-14
ENSCSAG00000001014	-1.53665	8.68e-14
ENSCSAG00000006527	-1.58547	1.05e-13
ENSCSAG00000001346	-1.68036	1.19e-13
ENSCSAG00000014097	1.54182	1.25e-13
ENSCSAG00000019653	-4.16769	1.29e-13
ENSCSAG00000008018	-1.52796	1.33e-13
ENSCSAG00000006498	-2.16198	1.47e-13
ENSCSAG00000002362	-1.9035	1.82e-13
ENSCSAG00000009066	-1.3957	1.9e-13
ENSCSAG00000019146	-1.97247	2.01e-13
ENSCSAG00000009049	-1.31611	2.02e-13
ENSCSAG00000002617	-2.07692	2.17e-13
ENSCSAG00000004689	-1.91917	2.29e-13
ENSCSAG00000003255	-1.87996	2.36e-13
ENSCSAG00000006937	-2.05545	2.41e-13
ENSCSAG00000006081	1.48339	2.44e-13
ENSCSAG00000004843	-1.52198	2.65e-13
ENSCSAG00000005420	-1.67408	2.91e-13
ENSCSAG00000015542	-1.57741	3.53e-13
ENSCSAG00000012011	-2.55299	3.77e-13
ENSCSAG00000002221	-9.1731	3.79e-13
ENSCSAG00000003836	1.89261	3.89e-13
ENSCSAG00000014962	-2.13955	4.98e-13
ENSCSAG00000011645	-1.73956	5.08e-13
ENSCSAG00000016430	-1.52428	5.14e-13
ENSCSAG00000007377	-3.32968	5.21e-13
ENSCSAG00000001561	1.7898	7.14e-13
ENSCSAG00000008269	1.29712	7.84e-13
ENSCSAG00000005465	1.24849	8.03e-13
ENSCSAG00000015831	-1.64683	1.06e-12
ENSCSAG00000012303	-1.35521	1.15e-12
ENSCSAG00000011403	2.05329	1.17e-12
ENSCSAG00000004778	-1.9264	1.25e-12
ENSCSAG00000007877	-1.28137	1.3e-12
ENSCSAG00000005399	-1.44069	1.33e-12
ENSCSAG00000009613	-1.23755	1.35e-12
ENSCSAG00000011067	-1.40637	1.49e-12
ENSCSAG00000012752	1.53498	1.56e-12
ENSCSAG00000009593	-1.7849	1.68e-12
ENSCSAG00000002299	1.64034	1.74e-12
ENSCSAG00000000862	-2.24255	1.76e-12
ENSCSAG00000009419	-1.28904	1.78e-12
ENSCSAG00000005174	-2.27306	1.82e-12
ENSCSAG00000006479	-1.60613	2.43e-12
ENSCSAG00000008987	-1.48866	2.78e-12
ENSCSAG00000010986	-1.60563	2.94e-12
ENSCSAG00000004953	-1.47704	2.95e-12
ENSCSAG00000008973	1.39374	3.15e-12
ENSCSAG00000006776	-2.02903	3.16e-12
ENSCSAG00000006272	-1.36806	3.28e-12
ENSCSAG00000001246	-1.8517	3.46e-12
ENSCSAG00000002564	1.59442	3.67e-12
ENSCSAG00000011946	-3.6447	4.37e-12
ENSCSAG00000007258	1.3085	4.88e-12
ENSCSAG00000007050	-2.21241	5.33e-12
ENSCSAG00000003129	-2.74063	5.51e-12
ENSCSAG00000016886	-1.44273	5.55e-12
ENSCSAG00000014634	-1.90651	5.79e-12
ENSCSAG00000015038	-3.37011	5.81e-12
ENSCSAG00000005387	-1.60069	7.08e-12
ENSCSAG00000012809	-1.54056	7.29e-12
ENSCSAG00000018192	-1.4548	7.96e-12
ENSCSAG00000004154	1.16999	8.21e-12
ENSCSAG00000012855	-1.4356	8.63e-12
ENSCSAG00000002154	-2.27237	1.03e-11
ENSCSAG00000002088	-1.26604	1.04e-11
ENSCSAG00000007045	-1.70202	1.06e-11
ENSCSAG00000006728	-2.43078	1.07e-11
ENSCSAG00000000738	-1.89389	1.09e-11
ENSCSAG00000013318	-3.72814	1.1e-11
ENSCSAG00000012756	-1.81683	1.22e-11
ENSCSAG00000014398	-1.22879	1.28e-11
ENSCSAG00000013732	-1.55429	1.36e-11
ENSCSAG00000006908	-2.87324	1.49e-11
ENSCSAG00000014671	1.38206	1.68e-11
ENSCSAG00000017396	-1.76676	1.74e-11
ENSCSAG00000019664	2.19365	1.89e-11
ENSCSAG00000012203	-1.52394	1.97e-11
ENSCSAG00000016179	1.58856	2.17e-11
ENSCSAG00000000867	-1.73379	2.67e-11
ENSCSAG00000003075	-1.69341	3.07e-11
ENSCSAG00000004136	1.58359	3.19e-11
ENSCSAG00000010409	1.46358	3.39e-11
ENSCSAG00000001697	-1.25094	3.39e-11
ENSCSAG00000014760	1.59384	3.71e-11
ENSCSAG00000003114	-1.51886	3.85e-11
ENSCSAG00000009391	-1.27494	3.92e-11
ENSCSAG00000014202	3.89589	3.98e-11
ENSCSAG00000013114	1.43389	4.39e-11
ENSCSAG00000007636	-1.56324	5e-11
ENSCSAG00000015706	-1.55855	5.39e-11
ENSCSAG00000002575	-1.59316	5.46e-11
ENSCSAG00000011859	-1.40082	5.8e-11
ENSCSAG00000017923	-1.55581	5.85e-11
ENSCSAG00000013946	1.55799	5.87e-11
ENSCSAG00000002777	1.3204	6.32e-11
ENSCSAG00000004773	-1.56461	7.7e-11
ENSCSAG00000000859	-1.45749	8.02e-11
ENSCSAG00000012749	1.27639	8.73e-11
ENSCSAG00000014635	-1.98651	9.04e-11
ENSCSAG00000015006	-1.94061	9.43e-11
ENSCSAG00000009830	1.6282	9.47e-11
ENSCSAG00000005972	1.32505	9.85e-11
ENSCSAG00000005813	-3.40455	1.08e-10
ENSCSAG00000016473	1.47195	1.12e-10
ENSCSAG00000005672	-2.50788	1.17e-10
ENSCSAG00000000032	-1.62263	1.39e-10
ENSCSAG00000004982	1.49757	1.43e-10
ENSCSAG00000015568	-1.27731	1.44e-10
ENSCSAG00000020326	-1.45075	1.5e-10
ENSCSAG00000001402	1.26753	1.51e-10
ENSCSAG00000006432	2.13572	1.56e-10
ENSCSAG00000007684	1.23409	1.65e-10
ENSCSAG00000009474	-1.61388	1.65e-10
ENSCSAG00000003128	-1.58944	1.77e-10
ENSCSAG00000013813	-1.59349	1.77e-10
ENSCSAG00000001175	-1.49815	1.85e-10
ENSCSAG00000012217	-1.34188	2.06e-10
ENSCSAG00000004520	1.63334	2.37e-10
ENSCSAG00000003246	-1.36758	2.46e-10
ENSCSAG00000015604	-1.24805	2.47e-10
ENSCSAG00000010872	-1.27552	2.7e-10
ENSCSAG00000006647	1.64507	2.84e-10
ENSCSAG00000007240	-1.11895	2.86e-10
ENSCSAG00000004555	2.44878	2.86e-10
ENSCSAG00000016761	-1.56776	2.99e-10
ENSCSAG00000007013	-1.49574	3.19e-10
ENSCSAG00000006628	-1.55072	3.72e-10
ENSCSAG00000003251	-1.42751	3.77e-10
ENSCSAG00000001290	-1.56931	3.78e-10
ENSCSAG00000018462	1.11801	3.87e-10
ENSCSAG00000011028	-1.68679	3.88e-10
ENSCSAG00000005208	-1.19193	3.92e-10
ENSCSAG00000000199	-2.16138	3.95e-10
ENSCSAG00000007965	-1.37398	4.2e-10
ENSCSAG00000005789	-1.54074	4.2e-10
ENSCSAG00000006756	-1.34682	4.24e-10
ENSCSAG00000011914	-1.57204	4.4e-10
ENSCSAG00000019481	-1.49074	4.52e-10
ENSCSAG00000011730	1.36396	4.58e-10
ENSCSAG00000010735	-1.38977	5.2e-10
ENSCSAG00000003041	1.69328	5.4e-10
ENSCSAG00000014055	1.36588	5.43e-10
ENSCSAG00000004164	1.43684	5.55e-10
ENSCSAG00000001545	-1.59965	5.86e-10
ENSCSAG00000016688	-2.1747	5.91e-10
ENSCSAG00000001018	1.12518	6.04e-10
ENSCSAG00000009658	-1.63302	6.05e-10
ENSCSAG00000008557	-1.34815	6.11e-10
ENSCSAG00000001280	1.36644	6.54e-10
ENSCSAG00000010969	1.468	6.86e-10
ENSCSAG00000010665	1.56358	6.9e-10
ENSCSAG00000004665	-2.11122	7.21e-10
ENSCSAG00000009264	1.34097	7.91e-10
ENSCSAG00000012456	-2.37321	8.01e-10
ENSCSAG00000010356	-1.28719	8.15e-10
ENSCSAG00000000016	-1.3363	8.28e-10
ENSCSAG00000010505	-1.89123	8.57e-10
ENSCSAG00000017518	-1.22553	8.62e-10
ENSCSAG00000027698	-1.13625	8.63e-10
ENSCSAG00000014579	-1.326	8.82e-10
ENSCSAG00000008719	-1.42153	9.6e-10
ENSCSAG00000008917	-1.54498	9.83e-10
ENSCSAG00000011522	-1.37556	9.93e-10
ENSCSAG00000006769	1.40379	9.99e-10
ENSCSAG00000006993	-1.39813	1.01e-09
ENSCSAG00000014567	-1.60925	1.02e-09
ENSCSAG00000014758	-1.3507	1.02e-09
ENSCSAG00000007285	-1.54684	1.07e-09
ENSCSAG00000011634	1.29319	1.11e-09
ENSCSAG00000012214	-2.01811	1.12e-09
ENSCSAG00000007806	1.41805	1.16e-09
ENSCSAG00000000664	1.43396	1.18e-09
ENSCSAG00000007991	1.36871	1.19e-09
ENSCSAG00000003375	-1.46477	1.24e-09
ENSCSAG00000017389	-1.6672	1.3e-09
ENSCSAG00000011416	-2.49518	1.33e-09
ENSCSAG00000012227	-1.2347	1.39e-09
ENSCSAG00000007125	1.14632	1.41e-09
ENSCSAG00000010418	-1.37836	1.54e-09
ENSCSAG00000004728	1.28666	1.57e-09
ENSCSAG00000015851	1.50563	1.66e-09
ENSCSAG00000002789	-1.27934	1.67e-09
ENSCSAG00000001186	-1.19687	1.71e-09
ENSCSAG00000002889	-1.54515	1.73e-09
ENSCSAG00000012549	1.07976	1.75e-09
ENSCSAG00000000023	-1.38245	2e-09
ENSCSAG00000004501	-1.61153	2.06e-09
ENSCSAG00000003171	-1.31856	2.1e-09
ENSCSAG00000006122	1.58785	2.12e-09
ENSCSAG00000013546	1.40575	2.12e-09
ENSCSAG00000015161	-1.55008	2.27e-09
ENSCSAG00000004237	1.06914	2.28e-09
ENSCSAG00000002262	1.39423	2.28e-09
ENSCSAG00000009450	-1.51299	2.32e-09
ENSCSAG00000003150	1.20766	2.33e-09
ENSCSAG00000016862	-1.70386	2.38e-09
ENSCSAG00000012430	-1.27835	2.42e-09
ENSCSAG00000003026	-1.25694	2.47e-09
ENSCSAG00000007053	-1.61624	2.56e-09
ENSCSAG00000005732	-1.43966	2.59e-09
ENSCSAG00000004365	2.24652	2.61e-09
ENSCSAG00000006398	-1.60325	2.67e-09
ENSCSAG00000005412	1.17911	2.67e-09
ENSCSAG00000011907	-1.35213	2.67e-09
ENSCSAG00000006125	-1.28673	2.73e-09
ENSCSAG00000002870	1.45128	2.77e-09
ENSCSAG00000017961	-1.17532	2.79e-09
ENSCSAG00000012397	1.53038	2.81e-09
ENSCSAG00000016470	-1.08744	3e-09
ENSCSAG00000000583	2.17926	3e-09
ENSCSAG00000012434	-1.59467	3.03e-09
ENSCSAG00000017691	-1.45412	3.37e-09
ENSCSAG00000008255	1.28126	3.55e-09
ENSCSAG00000003862	1.63623	3.64e-09
ENSCSAG00000012195	-1.25909	3.68e-09
ENSCSAG00000008146	-1.97793	3.68e-09
ENSCSAG00000009095	1.15333	3.97e-09
ENSCSAG00000014917	-1.6277	3.99e-09
ENSCSAG00000005134	-1.84353	4.27e-09
ENSCSAG00000006845	-1.45961	4.29e-09
ENSCSAG00000010388	-1.4529	4.3e-09
ENSCSAG00000004046	-1.35779	4.38e-09
ENSCSAG00000000911	1.20511	5.05e-09
ENSCSAG00000004139	-1.38016	5.45e-09
ENSCSAG00000016433	-1.47926	5.5e-09
ENSCSAG00000005794	2.22976	5.65e-09
ENSCSAG00000013747	1.25953	5.8e-09
ENSCSAG00000012403	-1.08762	5.86e-09
ENSCSAG00000001085	1.21196	5.95e-09
ENSCSAG00000004113	-1.32154	5.96e-09
ENSCSAG00000002218	1.24361	6.2e-09
ENSCSAG00000001002	1.31101	6.21e-09
ENSCSAG00000013364	-1.35829	6.24e-09
ENSCSAG00000008077	-1.31136	6.36e-09
ENSCSAG00000001270	-1.34109	6.74e-09
ENSCSAG00000007233	-1.6102	6.86e-09
ENSCSAG00000002833	-4.61885	6.86e-09
ENSCSAG00000011472	-1.31916	7.22e-09
ENSCSAG00000013672	-1.28656	7.25e-09
ENSCSAG00000011142	1.24222	7.28e-09
ENSCSAG00000011802	-1.39267	7.37e-09
ENSCSAG00000010363	-1.7635	7.48e-09
ENSCSAG00000001194	-2.09923	7.66e-09
ENSCSAG00000012909	-1.31204	7.67e-09
ENSCSAG00000018855	1.47674	7.81e-09
ENSCSAG00000017069	1.05918	8.03e-09
ENSCSAG00000013454	-1.31764	8.08e-09
ENSCSAG00000014513	2.69153	8.5e-09
ENSCSAG00000015102	-1.09682	8.75e-09
ENSCSAG00000008744	-1.13534	8.97e-09
ENSCSAG00000002550	-1.17609	9.15e-09
ENSCSAG00000008059	-5.5295	9.17e-09
ENSCSAG00000008326	-1.23842	9.27e-09
ENSCSAG00000009384	1.19193	9.32e-09
ENSCSAG00000001222	1.14368	9.39e-09
ENSCSAG00000014017	1.39369	9.74e-09
ENSCSAG00000014923	-1.07144	9.75e-09
ENSCSAG00000015497	-1.8455	1.02e-08
ENSCSAG00000007033	-1.90675	1.1e-08
ENSCSAG00000003483	-1.45667	1.11e-08
ENSCSAG00000007823	-3.4015	1.15e-08
ENSCSAG00000009672	-1.31372	1.16e-08
ENSCSAG00000003298	-1.56328	1.16e-08
ENSCSAG00000008816	-1.85832	1.21e-08
ENSCSAG00000005540	-1.8317	1.23e-08
ENSCSAG00000010122	-1.91004	1.24e-08
ENSCSAG00000017601	-1.12116	1.28e-08
ENSCSAG00000016492	1.24151	1.29e-08
ENSCSAG00000015213	-1.40928	1.37e-08
ENSCSAG00000000610	-1.28868	1.4e-08
ENSCSAG00000016658	-1.42742	1.42e-08
ENSCSAG00000009214	-3.65382	1.42e-08
ENSCSAG00000011468	1.28767	1.45e-08
ENSCSAG00000015765	1.56068	1.47e-08
ENSCSAG00000000744	1.10094	1.49e-08
ENSCSAG00000009355	1.16447	1.52e-08
ENSCSAG00000005452	-1.31405	1.57e-08
ENSCSAG00000015710	-1.30539	1.62e-08
ENSCSAG00000008994	1.69188	1.62e-08
ENSCSAG00000012161	-1.87203	1.74e-08
ENSCSAG00000003117	1.24709	1.76e-08
ENSCSAG00000009947	-1.0407	1.78e-08
ENSCSAG00000015252	-4.19661	1.79e-08
ENSCSAG00000000803	-6.51166	1.79e-08
ENSCSAG00000007981	1.33979	1.81e-08
ENSCSAG00000003563	-1.8074	1.86e-08
ENSCSAG00000019019	1.19117	1.92e-08
ENSCSAG00000001227	-1.38276	1.96e-08
ENSCSAG00000010053	-1.6615	1.97e-08
ENSCSAG00000009537	-1.30467	2.02e-08
ENSCSAG00000010484	1.27357	2.02e-08
ENSCSAG00000016703	-1.17745	2.08e-08
ENSCSAG00000019276	-1.78407	2.19e-08
ENSCSAG00000004388	-1.45803	2.25e-08
ENSCSAG00000000991	-2.63136	2.25e-08
ENSCSAG00000017285	-1.32073	2.38e-08
ENSCSAG00000008398	1.50734	2.38e-08
ENSCSAG00000009469	-1.03174	2.42e-08
ENSCSAG00000009021	-1.29617	2.44e-08
ENSCSAG00000001517	-1.58369	2.45e-08
ENSCSAG00000018175	-1.73145	2.48e-08
ENSCSAG00000004531	-1.43977	2.49e-08
ENSCSAG00000007563	3.79278	2.58e-08
ENSCSAG00000012516	1.18141	2.67e-08
ENSCSAG00000010067	-2.00014	2.74e-08
ENSCSAG00000016999	1.19516	2.75e-08
ENSCSAG00000016176	1.48149	2.86e-08
ENSCSAG00000007027	-1.16372	2.97e-08
ENSCSAG00000000916	-1.15756	3.05e-08
ENSCSAG00000002570	1.08143	3.09e-08
ENSCSAG00000008075	1.22592	3.09e-08
ENSCSAG00000011282	-3.32257	3.19e-08
ENSCSAG00000004654	-3.41821	3.29e-08
ENSCSAG00000006003	1.13365	3.35e-08
ENSCSAG00000016766	-1.30125	3.46e-08
ENSCSAG00000007145	0.968954	3.54e-08
ENSCSAG00000009138	1.2786	3.57e-08
ENSCSAG00000013973	-1.67614	3.6e-08
ENSCSAG00000013767	-2.13053	3.67e-08
ENSCSAG00000010845	-1.16126	3.69e-08
ENSCSAG00000004867	1.21532	3.74e-08
ENSCSAG00000008807	-1.14745	3.89e-08
ENSCSAG00000011301	-1.20585	3.95e-08
ENSCSAG00000006461	1.3174	3.95e-08
ENSCSAG00000011705	-1.44824	4.01e-08
ENSCSAG00000016131	1.08502	4.03e-08
ENSCSAG00000005288	-1.4392	4.06e-08
ENSCSAG00000011646	1.41033	4.11e-08
ENSCSAG00000019643	-7.56367	4.11e-08
ENSCSAG00000012632	-1.03752	4.15e-08
ENSCSAG00000004351	1.53398	4.34e-08
ENSCSAG00000017827	1.08908	4.34e-08
ENSCSAG00000000019	-1.27031	4.41e-08
ENSCSAG00000003537	1.91966	4.42e-08
ENSCSAG00000000837	-1.30098	4.43e-08
ENSCSAG00000005481	-1.09447	4.44e-08
ENSCSAG00000017983	-1.06682	4.47e-08
ENSCSAG00000010306	-2.59905	4.57e-08
ENSCSAG00000011951	-1.33975	4.71e-08
ENSCSAG00000013681	-1.11024	4.75e-08
ENSCSAG00000011603	-1.86114	4.76e-08
ENSCSAG00000017558	-1.22596	4.89e-08
ENSCSAG00000013080	1.20188	4.93e-08
ENSCSAG00000002243	1.10537	5.05e-08
ENSCSAG00000003867	1.57729	5.1e-08
ENSCSAG00000005691	1.31872	5.26e-08
ENSCSAG00000013426	-2.71522	5.31e-08
ENSCSAG00000000037	-1.66804	5.36e-08
ENSCSAG00000008826	1.28845	5.53e-08
ENSCSAG00000010360	1.25118	5.54e-08
ENSCSAG00000002363	-1.28926	5.68e-08
ENSCSAG00000004749	-1.34977	5.7e-08
ENSCSAG00000002804	-1.68398	5.83e-08
ENSCSAG00000002155	1.11949	5.83e-08
ENSCSAG00000002170	-1.71274	5.87e-08
ENSCSAG00000017480	-1.09885	6.04e-08
ENSCSAG00000007341	-1.43466	6.12e-08
ENSCSAG00000002049	-1.11668	6.12e-08
ENSCSAG00000005114	-1.3823	6.16e-08
ENSCSAG00000004876	1.04524	6.2e-08
ENSCSAG00000010038	1.40138	6.23e-08
ENSCSAG00000016387	-1.23398	6.31e-08
ENSCSAG00000004158	1.32366	6.5e-08
ENSCSAG00000010812	-1.45177	6.56e-08
ENSCSAG00000013299	-1.31274	7.01e-08
ENSCSAG00000002901	-1.32808	7.09e-08
ENSCSAG00000005137	1.16427	7.29e-08
ENSCSAG00000015883	1.32991	7.33e-08
ENSCSAG00000009719	1.31642	7.49e-08
ENSCSAG00000008362	1.26838	7.5e-08
ENSCSAG00000001991	1.26922	7.68e-08
ENSCSAG00000008285	-1.56811	7.75e-08
ENSCSAG00000017788	-1.14532	7.91e-08
ENSCSAG00000002411	1.00414	8.09e-08
ENSCSAG00000019437	1.12004	8.14e-08
ENSCSAG00000008911	-1.10385	8.2e-08
ENSCSAG00000009579	-1.0984	8.31e-08
ENSCSAG00000005073	-1.53035	8.32e-08
ENSCSAG00000004450	1.02849	8.32e-08
ENSCSAG00000011242	-1.15056	8.34e-08
ENSCSAG00000000460	-1.33256	8.45e-08
ENSCSAG00000016689	1.24382	8.51e-08
ENSCSAG00000009436	-2.14825	8.67e-08
ENSCSAG00000006872	-1.15933	8.85e-08
ENSCSAG00000002003	-1.74138	8.89e-08
ENSCSAG00000004529	-1.34344	8.92e-08
ENSCSAG00000014210	-1.41695	9.05e-08
ENSCSAG00000012627	1.07975	9.16e-08
ENSCSAG00000004656	1.11944	9.2e-08
ENSCSAG00000014312	-4.16544	9.23e-08
ENSCSAG00000008451	1.67972	9.45e-08
ENSCSAG00000003989	-1.09879	9.53e-08
ENSCSAG00000015360	-2.11659	9.8e-08
ENSCSAG00000006059	-1.51229	9.96e-08
ENSCSAG00000014745	1.12531	1.02e-07
ENSCSAG00000004400	-1.91602	1.02e-07
ENSCSAG00000008748	-1.00268	1.02e-07
ENSCSAG00000009994	1.43422	1.03e-07
ENSCSAG00000008878	1.23368	1.03e-07
ENSCSAG00000002700	2.22484	1.04e-07
ENSCSAG00000008530	1.37311	1.05e-07
ENSCSAG00000003727	-2.61648	1.05e-07
ENSCSAG00000014270	-1.56365	1.08e-07
ENSCSAG00000018095	1.25517	1.11e-07
ENSCSAG00000012318	-1.2859	1.11e-07
ENSCSAG00000003915	-1.53077	1.13e-07
ENSCSAG00000004232	1.0567	1.14e-07
ENSCSAG00000014098	1.25273	1.14e-07
ENSCSAG00000001147	1.2501	1.15e-07
ENSCSAG00000004236	-1.17271	1.15e-07
ENSCSAG00000002595	-1.44693	1.17e-07
ENSCSAG00000005646	-2.14394	1.17e-07
ENSCSAG00000016427	-1.49243	1.18e-07
ENSCSAG00000003728	-4.8199	1.22e-07
ENSCSAG00000004983	1.0904	1.23e-07
ENSCSAG00000006871	-1.12909	1.24e-07
ENSCSAG00000010523	1.06996	1.3e-07
ENSCSAG00000003608	-1.79306	1.31e-07
ENSCSAG00000000907	-0.933661	1.31e-07
ENSCSAG00000016173	-1.37754	1.33e-07
ENSCSAG00000011516	-1.22903	1.35e-07
ENSCSAG00000001069	-1.79796	1.37e-07
ENSCSAG00000019222	-3.08618	1.42e-07
ENSCSAG00000014300	-1.4951	1.51e-07
ENSCSAG00000016087	-1.23288	1.53e-07
ENSCSAG00000002176	1.38146	1.61e-07
ENSCSAG00000009708	-3.14082	1.62e-07
ENSCSAG00000014159	1.89099	1.62e-07
ENSCSAG00000006607	-1.26704	1.62e-07
ENSCSAG00000001827	-2.47819	1.62e-07
ENSCSAG00000000659	-1.68383	1.62e-07
ENSCSAG00000010699	1.10621	1.63e-07
ENSCSAG00000015267	1.27461	1.63e-07
ENSCSAG00000013466	1.31584	1.69e-07
ENSCSAG00000014196	-1.49837	1.72e-07
ENSCSAG00000013698	-3.49716	1.73e-07
ENSCSAG00000003099	1.62651	1.74e-07
ENSCSAG00000006691	-6.16852	1.78e-07
ENSCSAG00000016937	1.34184	1.78e-07
ENSCSAG00000007873	-1.65807	1.86e-07
ENSCSAG00000001366	-1.16904	1.89e-07
ENSCSAG00000014939	-1.07863	1.91e-07
ENSCSAG00000008545	-1.49618	1.91e-07
ENSCSAG00000002118	-1.5551	1.97e-07
ENSCSAG00000013382	-1.00692	2.01e-07
ENSCSAG00000002035	1.05611	2.12e-07
ENSCSAG00000005616	-1.80295	2.13e-07
ENSCSAG00000012062	0.977776	2.16e-07
ENSCSAG00000004144	1.34107	2.19e-07
ENSCSAG00000019618	1.10347	2.21e-07
ENSCSAG00000010612	-1.80548	2.28e-07
ENSCSAG00000012972	2.97286	2.29e-07
ENSCSAG00000013474	0.921053	2.32e-07
ENSCSAG00000015526	-1.05974	2.4e-07
ENSCSAG00000002253	-1.63364	2.43e-07
ENSCSAG00000001686	-1.8529	2.43e-07
ENSCSAG00000016382	1.21082	2.44e-07
ENSCSAG00000015327	-1.64017	2.46e-07
ENSCSAG00000009840	1.50335	2.51e-07
ENSCSAG00000020426	1.94433	2.54e-07
ENSCSAG00000003895	-1.29478	2.57e-07
ENSCSAG00000000881	-1.04912	2.61e-07
ENSCSAG00000005056	1.33051	2.62e-07
ENSCSAG00000008485	-1.34549	2.66e-07
ENSCSAG00000000897	-1.1147	2.69e-07
ENSCSAG00000003065	0.990381	2.75e-07
ENSCSAG00000000033	-1.5726	2.75e-07
ENSCSAG00000003930	1.35519	2.79e-07
ENSCSAG00000006060	1.03239	2.86e-07
ENSCSAG00000015281	1.19608	2.88e-07
ENSCSAG00000010384	-1.14545	3.06e-07
ENSCSAG00000001590	1.15493	3.16e-07
ENSCSAG00000018644	1.29418	3.16e-07
ENSCSAG00000007819	-1.41946	3.22e-07
ENSCSAG00000008712	-2.44097	3.24e-07
ENSCSAG00000012559	-1.10577	3.26e-07
ENSCSAG00000000847	2.52635	3.26e-07
ENSCSAG00000011662	1.44327	3.29e-07
ENSCSAG00000007934	-1.26797	3.32e-07
ENSCSAG00000008356	1.22579	3.35e-07
ENSCSAG00000008724	-1.04037	3.37e-07
ENSCSAG00000001110	1.27353	3.38e-07
ENSCSAG00000005965	-1.12728	3.39e-07
ENSCSAG00000006195	2.33399	3.49e-07
ENSCSAG00000010274	-1.55993	3.56e-07
ENSCSAG00000019725	1.62777	3.6e-07
ENSCSAG00000011656	1.69972	3.64e-07
ENSCSAG00000006330	-1.00104	3.66e-07
ENSCSAG00000011431	-1.0409	3.66e-07
ENSCSAG00000002281	1.3814	3.71e-07
ENSCSAG00000015825	1.28968	3.73e-07
ENSCSAG00000005255	-0.948008	3.84e-07
ENSCSAG00000011412	0.96776	4e-07
ENSCSAG00000018793	1.80896	4.04e-07
ENSCSAG00000008387	6.75649	4.04e-07
ENSCSAG00000011079	-1.19614	4.13e-07
ENSCSAG00000009527	-6.09296	4.13e-07
ENSCSAG00000006710	-6.06366	4.19e-07
ENSCSAG00000001040	-1.35776	4.26e-07
ENSCSAG00000016756	-5.04198	4.4e-07
ENSCSAG00000000245	-1.17462	4.44e-07
ENSCSAG00000014734	1.02246	4.5e-07
ENSCSAG00000007673	1.22522	4.57e-07
ENSCSAG00000006688	-0.9147	4.57e-07
ENSCSAG00000013938	-1.09745	4.64e-07
ENSCSAG00000016316	-1.21609	4.64e-07
ENSCSAG00000011027	-1.20093	4.68e-07
ENSCSAG00000016737	1.12056	4.69e-07
ENSCSAG00000015504	-1.17611	4.83e-07
ENSCSAG00000008121	1.10176	4.83e-07
ENSCSAG00000012823	-1.53863	4.87e-07
ENSCSAG00000011996	-1.2832	4.87e-07
ENSCSAG00000015403	1.04323	4.89e-07
ENSCSAG00000011959	1.32996	4.91e-07
ENSCSAG00000003706	1.53442	4.91e-07
ENSCSAG00000015224	1.01808	5.03e-07
ENSCSAG00000005074	-1.40228	5.04e-07
ENSCSAG00000008307	-1.05099	5.07e-07
ENSCSAG00000018640	1.37516	5.08e-07
ENSCSAG00000010497	0.987942	5.1e-07
ENSCSAG00000016906	1.53486	5.26e-07
ENSCSAG00000014303	-1.39379	5.27e-07
ENSCSAG00000011379	1.23258	5.33e-07
ENSCSAG00000024004	1.58929	5.4e-07
ENSCSAG00000003203	-4.90632	5.67e-07
ENSCSAG00000002569	-1.54656	5.68e-07
ENSCSAG00000011876	-1.15462	5.71e-07
ENSCSAG00000001658	-0.961011	5.73e-07
ENSCSAG00000009823	1.31122	5.76e-07
ENSCSAG00000005225	1.19477	5.79e-07
ENSCSAG00000001647	-1.66098	5.83e-07
ENSCSAG00000012436	-1.19885	5.88e-07
ENSCSAG00000007762	1.38257	5.92e-07
ENSCSAG00000000006	-1.36445	5.97e-07
ENSCSAG00000003671	-1.45971	6e-07
ENSCSAG00000007229	1.34349	6.09e-07
ENSCSAG00000010276	-1.06681	6.18e-07
ENSCSAG00000018186	-1.59668	6.22e-07
ENSCSAG00000016800	-1.1388	6.23e-07
ENSCSAG00000012342	-1.22867	6.4e-07
ENSCSAG00000014864	1.15668	6.42e-07
ENSCSAG00000002576	1.00272	6.45e-07
ENSCSAG00000014068	0.913788	6.47e-07
ENSCSAG00000010935	-1.1575	6.48e-07
ENSCSAG00000016128	-1.33739	6.55e-07
ENSCSAG00000007134	-1.38517	6.55e-07
ENSCSAG00000004626	-1.23166	6.59e-07
ENSCSAG00000017657	2.79015	6.67e-07
ENSCSAG00000011908	1.56837	6.68e-07
ENSCSAG00000013638	-1.00129	6.77e-07
ENSCSAG00000008751	-1.74081	6.94e-07
ENSCSAG00000017078	-0.956586	6.98e-07
ENSCSAG00000000272	-1.41245	7e-07
ENSCSAG00000003681	-1.02484	7.05e-07
ENSCSAG00000009108	1.13333	7.05e-07
ENSCSAG00000013810	1.09285	7.06e-07
ENSCSAG00000009820	0.987877	7.08e-07
ENSCSAG00000003874	-1.24229	7.1e-07
ENSCSAG00000009059	-1.32672	7.33e-07
ENSCSAG00000004929	-1.38595	7.37e-07
ENSCSAG00000009321	1.1251	7.65e-07
ENSCSAG00000002893	-1.24944	7.78e-07
ENSCSAG00000011276	-1.52465	7.78e-07
ENSCSAG00000017829	1.08848	7.78e-07
ENSCSAG00000001622	1.64367	7.82e-07
ENSCSAG00000003155	-3.544	7.94e-07
ENSCSAG00000010158	1.70308	7.94e-07
ENSCSAG00000002324	1.09451	8.03e-07
ENSCSAG00000016071	1.4417	8.13e-07
ENSCSAG00000005486	1.42229	8.15e-07
ENSCSAG00000004544	1.12879	8.25e-07
ENSCSAG00000005870	1.04981	8.3e-07
ENSCSAG00000003275	0.932065	8.33e-07
ENSCSAG00000010529	1.01872	8.43e-07
ENSCSAG00000014365	-1.42489	8.46e-07
ENSCSAG00000012458	1.32654	8.47e-07
ENSCSAG00000010870	-1.27835	8.48e-07
ENSCSAG00000004517	1.3406	8.53e-07
ENSCSAG00000013013	-4.38367	8.54e-07
ENSCSAG00000014828	1.08649	8.68e-07
ENSCSAG00000012401	1.36244	8.71e-07
ENSCSAG00000010790	-4.18669	8.71e-07
ENSCSAG00000018498	-1.7366	8.73e-07
ENSCSAG00000006066	1.08583	8.82e-07
ENSCSAG00000014749	-1.23344	8.83e-07
ENSCSAG00000006593	1.10829	8.88e-07
ENSCSAG00000013414	-1.36635	8.96e-07
ENSCSAG00000018021	-1.56621	8.97e-07
ENSCSAG00000007557	1.58832	9.28e-07
ENSCSAG00000005471	0.938131	9.31e-07
ENSCSAG00000007253	-1.26865	9.38e-07
ENSCSAG00000003652	1.02161	9.61e-07
ENSCSAG00000008900	-1.35753	9.73e-07
ENSCSAG00000018209	1.24007	9.96e-07
ENSCSAG00000006556	1.12864	1.02e-06
ENSCSAG00000014722	-3.95193	1.03e-06
ENSCSAG00000005132	-1.11603	1.03e-06
ENSCSAG00000000788	0.939979	1.05e-06
ENSCSAG00000015432	-1.13985	1.08e-06
ENSCSAG00000015589	0.993417	1.09e-06
ENSCSAG00000011423	1.4073	1.1e-06
ENSCSAG00000007564	-1.66412	1.1e-06
ENSCSAG00000018420	1.26299	1.11e-06
ENSCSAG00000004177	0.973581	1.12e-06
ENSCSAG00000001582	1.2264	1.14e-06
ENSCSAG00000014247	1.20488	1.15e-06
ENSCSAG00000016150	0.911177	1.19e-06
ENSCSAG00000002350	1.22959	1.2e-06
ENSCSAG00000008457	1.00282	1.21e-06
ENSCSAG00000000525	2.1772	1.23e-06
ENSCSAG00000017238	1.05675	1.25e-06
ENSCSAG00000008339	-2.70675	1.25e-06
ENSCSAG00000007419	-1.01474	1.26e-06
ENSCSAG00000010509	-1.30781	1.26e-06
ENSCSAG00000007121	-1.22024	1.26e-06
ENSCSAG00000016020	-1.24137	1.27e-06
ENSCSAG00000012550	-1.66941	1.31e-06
ENSCSAG00000001649	1.66382	1.31e-06
ENSCSAG00000007933	-1.35704	1.32e-06
ENSCSAG00000001031	1.14566	1.32e-06
ENSCSAG00000019727	-1.00125	1.33e-06
ENSCSAG00000012164	-1.2363	1.34e-06
ENSCSAG00000001224	-1.1106	1.37e-06
ENSCSAG00000005251	1.0623	1.38e-06
ENSCSAG00000004419	1.03589	1.4e-06
ENSCSAG00000004293	2.05404	1.41e-06
ENSCSAG00000013075	1.5225	1.41e-06
ENSCSAG00000014010	1.05778	1.42e-06
ENSCSAG00000014735	-1.04588	1.44e-06
ENSCSAG00000015480	-1.96011	1.44e-06
ENSCSAG00000014343	-1.30454	1.46e-06
ENSCSAG00000009410	-1.83184	1.48e-06
ENSCSAG00000010498	-1.89029	1.49e-06
ENSCSAG00000017595	1.36098	1.52e-06
ENSCSAG00000015636	1.13031	1.53e-06
ENSCSAG00000005758	-1.05594	1.55e-06
ENSCSAG00000007155	1.07268	1.56e-06
ENSCSAG00000004225	-1.82224	1.57e-06
ENSCSAG00000019110	-1.84083	1.58e-06
ENSCSAG00000005008	1.12629	1.59e-06
ENSCSAG00000013544	1.97248	1.63e-06
ENSCSAG00000006760	-1.07287	1.64e-06
ENSCSAG00000000010	-1.37673	1.64e-06
ENSCSAG00000017907	1.39999	1.65e-06
ENSCSAG00000005521	1.16925	1.65e-06
ENSCSAG00000013093	1.78776	1.67e-06
ENSCSAG00000001274	-1.15683	1.68e-06
ENSCSAG00000007959	-6.98802	1.69e-06
ENSCSAG00000002459	-2.0874	1.69e-06
ENSCSAG00000001198	-1.29671	1.7e-06
ENSCSAG00000011580	-1.35052	1.76e-06
ENSCSAG00000006415	1.38117	1.76e-06
ENSCSAG00000017830	1.01363	1.77e-06
ENSCSAG00000017182	-1.82802	1.79e-06
ENSCSAG00000002062	-1.16882	1.82e-06
ENSCSAG00000000420	1.67688	1.82e-06
ENSCSAG00000014607	-1.31279	1.83e-06
ENSCSAG00000008983	-1.10487	1.84e-06
ENSCSAG00000012057	1.16676	1.88e-06
ENSCSAG00000002311	-1.24267	1.89e-06
ENSCSAG00000006359	-1.09922	1.91e-06
ENSCSAG00000013941	1.18403	1.94e-06
ENSCSAG00000007097	-1.06321	1.96e-06
ENSCSAG00000014854	-0.885829	1.97e-06
ENSCSAG00000013151	-1.22185	1.98e-06
ENSCSAG00000010774	1.17154	1.98e-06
ENSCSAG00000004305	-1.4133	1.99e-06
ENSCSAG00000009591	0.91756	2.02e-06
ENSCSAG00000000696	-1.16316	2.03e-06
ENSCSAG00000008585	-1.1877	2.03e-06
ENSCSAG00000006145	1.39581	2.04e-06
ENSCSAG00000007650	-1.06967	2.07e-06
ENSCSAG00000017773	-0.824429	2.09e-06
ENSCSAG00000001847	-3.72798	2.12e-06
ENSCSAG00000019592	-0.920882	2.13e-06
ENSCSAG00000006379	0.900058	2.17e-06
ENSCSAG00000002949	-6.92563	2.21e-06
ENSCSAG00000013064	-1.2983	2.23e-06
ENSCSAG00000010725	-1.08548	2.24e-06
ENSCSAG00000001210	-1.27971	2.24e-06
ENSCSAG00000011074	-1.34138	2.26e-06
ENSCSAG00000000735	-2.05967	2.26e-06
ENSCSAG00000004726	-1.30901	2.31e-06
ENSCSAG00000007389	-0.801783	2.32e-06
ENSCSAG00000006524	1.1842	2.34e-06
ENSCSAG00000005747	-1.27408	2.35e-06
ENSCSAG00000009495	-1.97054	2.38e-06
ENSCSAG00000003354	2.2561	2.39e-06
ENSCSAG00000013034	1.28567	2.39e-06
ENSCSAG00000010343	-1.05269	2.4e-06
ENSCSAG00000007510	-0.831699	2.47e-06
ENSCSAG00000005866	1.12146	2.52e-06
ENSCSAG00000006751	1.00483	2.59e-06
ENSCSAG00000026639	-1.15285	2.59e-06
ENSCSAG00000008560	-1.09578	2.62e-06
ENSCSAG00000004156	-0.959044	2.63e-06
ENSCSAG00000013987	1.3862	2.67e-06
ENSCSAG00000016383	1.13145	2.7e-06
ENSCSAG00000011617	-0.934485	2.7e-06
ENSCSAG00000009459	-1.15207	2.72e-06
ENSCSAG00000007047	-1.01981	2.72e-06
ENSCSAG00000012639	1.10977	2.74e-06
ENSCSAG00000016859	0.84994	2.75e-06
ENSCSAG00000001028	0.856796	2.75e-06
ENSCSAG00000010188	-1.21082	2.77e-06
ENSCSAG00000002960	-0.959707	2.79e-06
ENSCSAG00000013788	0.914412	2.8e-06
ENSCSAG00000003045	-1.26652	2.81e-06
ENSCSAG00000021093	1.73518	2.84e-06
ENSCSAG00000004260	0.968643	2.91e-06
ENSCSAG00000000684	-0.971983	2.97e-06
ENSCSAG00000014647	1.09632	3.01e-06
ENSCSAG00000009502	-1.07288	3.02e-06
ENSCSAG00000013041	-1.00137	3.05e-06
ENSCSAG00000006106	1.19697	3.09e-06
ENSCSAG00000010975	0.845097	3.12e-06
ENSCSAG00000004719	0.934724	3.14e-06
ENSCSAG00000004804	-1.31474	3.17e-06
ENSCSAG00000005016	3.16603	3.18e-06
ENSCSAG00000016303	1.0765	3.32e-06
ENSCSAG00000019280	-1.77135	3.36e-06
ENSCSAG00000007386	-1.33341	3.38e-06
ENSCSAG00000011006	-1.25977	3.39e-06
ENSCSAG00000011967	-1.01883	3.39e-06
ENSCSAG00000017670	1.59749	3.4e-06
ENSCSAG00000013965	-0.837732	3.4e-06
ENSCSAG00000005490	0.99533	3.5e-06
ENSCSAG00000002241	0.884854	3.51e-06
ENSCSAG00000012054	-1.60569	3.53e-06
ENSCSAG00000004853	-1.60627	3.54e-06
ENSCSAG00000008866	-1.20381	3.54e-06
ENSCSAG00000001484	1.44153	3.64e-06
ENSCSAG00000009065	1.17918	3.71e-06
ENSCSAG00000009988	-0.960476	3.72e-06
ENSCSAG00000014397	1.30503	3.75e-06
ENSCSAG00000017387	-2.10632	3.77e-06
ENSCSAG00000009881	1.05985	3.79e-06
ENSCSAG00000014518	1.53375	3.81e-06
ENSCSAG00000007677	1.48155	3.82e-06
ENSCSAG00000005999	1.03704	3.83e-06
ENSCSAG00000011689	-1.13332	3.93e-06
ENSCSAG00000006896	-0.975985	3.94e-06
ENSCSAG00000005884	1.58012	3.96e-06
ENSCSAG00000008561	1.03604	4.04e-06
ENSCSAG00000009990	1.10715	4.05e-06
ENSCSAG00000002927	1.47574	4.1e-06
ENSCSAG00000008716	-1.26602	4.12e-06
ENSCSAG00000017840	0.950907	4.14e-06
ENSCSAG00000010929	1.09517	4.16e-06
ENSCSAG00000001891	0.998968	4.22e-06
ENSCSAG00000010648	1.7472	4.29e-06
ENSCSAG00000007404	3.02475	4.37e-06
ENSCSAG00000001328	-1.44375	4.38e-06
ENSCSAG00000014257	1.28573	4.4e-06
ENSCSAG00000005211	1.20975	4.4e-06
ENSCSAG00000000250	1.35638	4.48e-06
ENSCSAG00000016884	-1.29136	4.52e-06
ENSCSAG00000004629	1.01856	4.6e-06
ENSCSAG00000011504	-1.225	4.6e-06
ENSCSAG00000002247	1.14654	4.64e-06
ENSCSAG00000013699	-1.20141	4.84e-06
ENSCSAG00000001009	-1.08707	4.9e-06
ENSCSAG00000006253	1.53299	4.9e-06
ENSCSAG00000012908	-0.915663	4.98e-06
ENSCSAG00000002381	-1.33988	5.01e-06
ENSCSAG00000017340	1.72362	5.01e-06
ENSCSAG00000002099	0.94623	5.01e-06
ENSCSAG00000007518	-1.1392	5.03e-06
ENSCSAG00000004891	1.47221	5.05e-06
ENSCSAG00000014996	0.940026	5.15e-06
ENSCSAG00000007797	-0.8842	5.17e-06
ENSCSAG00000004620	1.07672	5.18e-06
ENSCSAG00000003027	1.81209	5.22e-06
ENSCSAG00000002503	-1.06759	5.29e-06
ENSCSAG00000016945	-1.31582	5.38e-06
ENSCSAG00000004389	3.63846	5.46e-06
ENSCSAG00000009637	-4.14315	5.51e-06
ENSCSAG00000013669	1.12345	5.53e-06
ENSCSAG00000002086	-0.966976	5.53e-06
ENSCSAG00000007798	1.21111	5.54e-06
ENSCSAG00000001276	1.26173	5.55e-06
ENSCSAG00000010365	0.909441	5.58e-06
ENSCSAG00000012731	1.09557	5.64e-06
ENSCSAG00000004605	-1.25592	5.68e-06
ENSCSAG00000006735	-1.01832	5.69e-06
ENSCSAG00000006230	-1.04571	5.74e-06
ENSCSAG00000010496	1.37172	5.88e-06
ENSCSAG00000005221	-1.04677	5.92e-06
ENSCSAG00000013779	-0.934592	6e-06
ENSCSAG00000017786	1.27129	6.04e-06
ENSCSAG00000004179	1.16326	6.07e-06
ENSCSAG00000005215	1.78893	6.1e-06
ENSCSAG00000014541	2.01952	6.26e-06
ENSCSAG00000004723	-1.94703	6.29e-06
ENSCSAG00000012021	-0.931209	6.36e-06
ENSCSAG00000012532	1.15252	6.47e-06
ENSCSAG00000011188	1.62447	6.59e-06
ENSCSAG00000009503	-1.0624	6.61e-06
ENSCSAG00000002161	1.05685	6.78e-06
ENSCSAG00000001349	-1.0383	6.79e-06
ENSCSAG00000015393	1.19066	6.83e-06
ENSCSAG00000012980	0.990912	6.85e-06
ENSCSAG00000009821	0.880225	6.92e-06
ENSCSAG00000006926	2.03408	6.95e-06
ENSCSAG00000015570	-1.09856	7.07e-06
ENSCSAG00000009351	-2.54184	7.08e-06
ENSCSAG00000018144	-1.08757	7.12e-06
ENSCSAG00000012381	-1.04693	7.23e-06
ENSCSAG00000003361	3.06579	7.36e-06
ENSCSAG00000011717	0.980074	7.42e-06
ENSCSAG00000007482	-1.33292	7.5e-06
ENSCSAG00000012271	0.826927	7.66e-06
ENSCSAG00000018862	1.03695	7.74e-06
ENSCSAG00000008901	0.892106	7.91e-06
ENSCSAG00000009226	1.35936	7.97e-06
ENSCSAG00000009523	-1.08001	8.03e-06
ENSCSAG00000010737	1.4103	8.03e-06
ENSCSAG00000006083	-1.11804	8.05e-06
ENSCSAG00000014022	-0.920738	8.08e-06
ENSCSAG00000009227	1.02945	8.14e-06
ENSCSAG00000017430	-3.44755	8.18e-06
ENSCSAG00000000700	-0.952639	8.18e-06
ENSCSAG00000011217	-1.03435	8.19e-06
ENSCSAG00000000027	-1.20945	8.24e-06
ENSCSAG00000010153	-1.22119	8.24e-06
ENSCSAG00000017510	-0.993313	8.26e-06
ENSCSAG00000005615	1.16195	8.33e-06
ENSCSAG00000008379	-2.48867	8.37e-06
ENSCSAG00000002756	1.4843	8.47e-06
ENSCSAG00000008046	0.956427	8.48e-06
ENSCSAG00000009985	0.948077	8.59e-06
ENSCSAG00000011593	0.85244	8.83e-06
ENSCSAG00000011049	1.23821	8.91e-06
ENSCSAG00000008023	1.24293	8.96e-06
ENSCSAG00000003816	1.66812	9.02e-06
ENSCSAG00000015634	-1.1207	9.06e-06
ENSCSAG00000017663	1.57348	9.07e-06
ENSCSAG00000006044	1.07784	9.12e-06
ENSCSAG00000002038	-1.25641	9.19e-06
ENSCSAG00000002325	-1.15743	9.2e-06
ENSCSAG00000012676	-0.881608	9.21e-06
ENSCSAG00000022575	-1.23412	9.27e-06
ENSCSAG00000009413	1.62772	9.29e-06
ENSCSAG00000019707	-0.917969	9.63e-06
ENSCSAG00000011169	1.22716	9.66e-06
ENSCSAG00000012372	-0.891877	9.73e-06
ENSCSAG00000012782	-0.943166	9.83e-06
ENSCSAG00000005125	1.52429	9.86e-06
ENSCSAG00000000903	-3.00945	9.87e-06
ENSCSAG00000005025	2.36304	9.91e-06
ENSCSAG00000007337	-1.4449	9.94e-06
ENSCSAG00000012265	-1.33011	1.01e-05
ENSCSAG00000003200	-2.09089	1.03e-05
ENSCSAG00000013652	-0.945242	1.03e-05
ENSCSAG00000000766	-0.952024	1.04e-05
ENSCSAG00000013351	-1.26036	1.05e-05
ENSCSAG00000005543	2.64337	1.06e-05
ENSCSAG00000007979	1.01087	1.06e-05
ENSCSAG00000009004	0.836814	1.07e-05
ENSCSAG00000008653	1.03027	1.07e-05
ENSCSAG00000011579	-1.61293	1.08e-05
ENSCSAG00000001854	-1.68382	1.09e-05
ENSCSAG00000008049	0.943503	1.1e-05
ENSCSAG00000017152	-0.750189	1.12e-05
ENSCSAG00000018024	-0.939757	1.13e-05
ENSCSAG00000016218	1.11485	1.13e-05
ENSCSAG00000009598	1.75127	1.15e-05
ENSCSAG00000005601	-1.16571	1.15e-05
ENSCSAG00000008143	2.58515	1.16e-05
ENSCSAG00000005126	-1.07505	1.16e-05
ENSCSAG00000006772	-0.958786	1.16e-05
ENSCSAG00000018722	1.45697	1.17e-05
ENSCSAG00000010743	-1.40468	1.19e-05
ENSCSAG00000017972	1.32583	1.19e-05
ENSCSAG00000008697	-1.03157	1.2e-05
ENSCSAG00000005522	-1.1283	1.22e-05
ENSCSAG00000014594	-1.25528	1.23e-05
ENSCSAG00000008091	-0.916486	1.26e-05
ENSCSAG00000007848	1.08776	1.26e-05
ENSCSAG00000017919	0.879025	1.27e-05
ENSCSAG00000015952	1.05005	1.27e-05
ENSCSAG00000014901	1.158	1.28e-05
ENSCSAG00000008454	0.884789	1.28e-05
ENSCSAG00000001654	1.19778	1.3e-05
ENSCSAG00000005183	0.87312	1.3e-05
ENSCSAG00000008450	0.970764	1.32e-05
ENSCSAG00000007074	-1.35196	1.33e-05
ENSCSAG00000012374	-1.35233	1.35e-05
ENSCSAG00000006748	1.00793	1.35e-05
ENSCSAG00000010452	-1.53499	1.36e-05
ENSCSAG00000001156	-1.07835	1.36e-05
ENSCSAG00000013636	-1.61676	1.37e-05
ENSCSAG00000003552	-0.795814	1.37e-05
ENSCSAG00000012601	-0.800281	1.39e-05
ENSCSAG00000014181	-6.72865	1.39e-05
ENSCSAG00000004715	1.36234	1.4e-05
ENSCSAG00000015940	-0.892243	1.4e-05
ENSCSAG00000008640	-1.04957	1.41e-05
ENSCSAG00000000035	-1.23098	1.42e-05
ENSCSAG00000012253	1.32116	1.43e-05
ENSCSAG00000012019	1.47303	1.44e-05
ENSCSAG00000011320	0.968041	1.46e-05
ENSCSAG00000004846	-0.901989	1.46e-05
ENSCSAG00000004975	1.09633	1.47e-05
ENSCSAG00000018003	1.46203	1.48e-05
ENSCSAG00000002191	-0.734056	1.5e-05
ENSCSAG00000016232	-0.926897	1.5e-05
ENSCSAG00000009445	0.789787	1.5e-05
ENSCSAG00000006694	1.07283	1.51e-05
ENSCSAG00000003123	-1.00685	1.52e-05
ENSCSAG00000010598	-1.09192	1.54e-05
ENSCSAG00000009547	-0.883198	1.57e-05
ENSCSAG00000010154	1.5884	1.62e-05
ENSCSAG00000005378	0.841718	1.62e-05
ENSCSAG00000013202	-1.48353	1.63e-05
ENSCSAG00000010920	1.25161	1.67e-05
ENSCSAG00000003758	-1.05719	1.67e-05
ENSCSAG00000004176	-1.46239	1.68e-05
ENSCSAG00000010876	0.794231	1.68e-05
ENSCSAG00000014065	-1.46892	1.71e-05
ENSCSAG00000003147	-2.24329	1.73e-05
ENSCSAG00000013434	1.23262	1.74e-05
ENSCSAG00000009942	2.39505	1.77e-05
ENSCSAG00000015394	0.789961	1.77e-05
ENSCSAG00000015705	-5.45904	1.78e-05
ENSCSAG00000012275	1.18203	1.81e-05
ENSCSAG00000006414	0.838874	1.82e-05
ENSCSAG00000012967	-1.57128	1.83e-05
ENSCSAG00000005654	1.12835	1.84e-05
ENSCSAG00000008686	0.855171	1.88e-05
ENSCSAG00000014556	1.70972	1.88e-05
ENSCSAG00000012006	1.3608	1.88e-05
ENSCSAG00000017212	1.56436	1.9e-05
ENSCSAG00000004005	1.02257	1.97e-05
ENSCSAG00000014216	-1.12921	1.97e-05
ENSCSAG00000014859	-1.55411	1.99e-05
ENSCSAG00000006236	1.07904	2e-05
ENSCSAG00000013631	0.769418	2e-05
ENSCSAG00000005101	0.851502	2e-05
ENSCSAG00000015462	-1.21374	2.05e-05
ENSCSAG00000006087	0.938568	2.05e-05
ENSCSAG00000002082	0.89418	2.06e-05
ENSCSAG00000010522	-0.93924	2.06e-05
ENSCSAG00000017411	0.897366	2.07e-05
ENSCSAG00000010591	1.55115	2.08e-05
ENSCSAG00000013907	3.96038	2.08e-05
ENSCSAG00000004208	0.811098	2.09e-05
ENSCSAG00000005879	-0.875744	2.1e-05
ENSCSAG00000017255	-0.967492	2.1e-05
ENSCSAG00000011816	-1.06276	2.11e-05
ENSCSAG00000017436	-0.830927	2.11e-05
ENSCSAG00000000702	-4.09697	2.14e-05
ENSCSAG00000004785	1.77467	2.15e-05
ENSCSAG00000009754	0.888684	2.15e-05
ENSCSAG00000008670	1.00132	2.16e-05
ENSCSAG00000009496	1.79438	2.18e-05
ENSCSAG00000011348	1.9752	2.18e-05
ENSCSAG00000017206	0.934115	2.18e-05
ENSCSAG00000002437	3.47672	2.19e-05
ENSCSAG00000008105	-1.04989	2.19e-05
ENSCSAG00000007163	0.887095	2.19e-05
ENSCSAG00000006931	0.846177	2.19e-05
ENSCSAG00000005571	1.00475	2.2e-05
ENSCSAG00000007915	-0.950772	2.21e-05
ENSCSAG00000008570	1.02753	2.21e-05
ENSCSAG00000014664	1.0184	2.21e-05
ENSCSAG00000004725	0.824207	2.22e-05
ENSCSAG00000015286	-1.02261	2.23e-05
ENSCSAG00000001589	0.903138	2.26e-05
ENSCSAG00000016749	-1.76603	2.27e-05
ENSCSAG00000008351	0.993568	2.28e-05
ENSCSAG00000001652	1.3754	2.28e-05
ENSCSAG00000003422	-1.06276	2.28e-05
ENSCSAG00000012959	2.63489	2.3e-05
ENSCSAG00000009421	0.860595	2.31e-05
ENSCSAG00000003402	-1.0162	2.33e-05
ENSCSAG00000006265	-1.03629	2.34e-05
ENSCSAG00000014688	0.944814	2.34e-05
ENSCSAG00000010313	1.46274	2.34e-05
ENSCSAG00000014769	-0.959725	2.37e-05
ENSCSAG00000008572	-0.918109	2.37e-05
ENSCSAG00000016408	1.50211	2.38e-05
ENSCSAG00000005989	-1.27337	2.4e-05
ENSCSAG00000013377	-1.08099	2.41e-05
ENSCSAG00000013459	1.24134	2.42e-05
ENSCSAG00000011043	-0.976845	2.46e-05
ENSCSAG00000011685	-0.887683	2.46e-05
ENSCSAG00000015018	-0.81974	2.48e-05
ENSCSAG00000013324	0.878482	2.49e-05
ENSCSAG00000008594	-1.12607	2.51e-05
ENSCSAG00000005013	-1.00162	2.52e-05
ENSCSAG00000014739	-1.26566	2.53e-05
ENSCSAG00000005947	-1.22499	2.54e-05
ENSCSAG00000003120	-0.90243	2.55e-05
ENSCSAG00000001100	-2.17598	2.57e-05
ENSCSAG00000008554	2.9006	2.6e-05
ENSCSAG00000005835	-0.97555	2.61e-05
ENSCSAG00000005808	1.59353	2.64e-05
ENSCSAG00000016458	-1.0164	2.65e-05
ENSCSAG00000013970	1.34496	2.66e-05
ENSCSAG00000009971	0.866205	2.68e-05
ENSCSAG00000013337	1.94692	2.72e-05
ENSCSAG00000004114	1.02044	2.73e-05
ENSCSAG00000015540	0.949833	2.74e-05
ENSCSAG00000015684	-1.03552	2.74e-05
ENSCSAG00000016057	-0.832339	2.75e-05
ENSCSAG00000002571	-0.949551	2.75e-05
ENSCSAG00000014510	1.07894	2.82e-05
ENSCSAG00000012913	0.787478	2.83e-05
ENSCSAG00000008036	-1.08554	2.85e-05
ENSCSAG00000003490	-1.08128	2.86e-05
ENSCSAG00000012567	0.780007	2.89e-05
ENSCSAG00000003374	-0.907281	2.89e-05
ENSCSAG00000013215	-1.05323	2.89e-05
ENSCSAG00000008375	2.27613	2.91e-05
ENSCSAG00000013003	-2.38053	2.92e-05
ENSCSAG00000014639	1.06375	2.94e-05
ENSCSAG00000014897	1.7788	2.95e-05
ENSCSAG00000019595	1.40476	2.98e-05
ENSCSAG00000007294	-1.00287	2.99e-05
ENSCSAG00000017368	-0.979206	3e-05
ENSCSAG00000012296	-0.812177	3.02e-05
ENSCSAG00000013209	0.870971	3.03e-05
ENSCSAG00000002338	-0.886627	3.04e-05
ENSCSAG00000007502	1.4509	3.04e-05
ENSCSAG00000014048	-1.06971	3.05e-05
ENSCSAG00000013270	-1.27135	3.06e-05
ENSCSAG00000015623	1.21304	3.07e-05
ENSCSAG00000010001	1.36259	3.09e-05
ENSCSAG00000014601	0.931252	3.09e-05
ENSCSAG00000001762	1.15845	3.11e-05
ENSCSAG00000005047	0.849496	3.13e-05
ENSCSAG00000001542	-0.848102	3.14e-05
ENSCSAG00000011613	0.933837	3.14e-05
ENSCSAG00000010325	-0.946568	3.15e-05
ENSCSAG00000001265	-1.11837	3.17e-05
ENSCSAG00000027675	-1.63816	3.19e-05
ENSCSAG00000017779	1.61655	3.2e-05
ENSCSAG00000004755	1.00987	3.24e-05
ENSCSAG00000005284	-1.51103	3.25e-05
ENSCSAG00000009135	1.23587	3.26e-05
ENSCSAG00000006961	1.01186	3.26e-05
ENSCSAG00000006427	0.86463	3.28e-05
ENSCSAG00000013384	-1.20893	3.29e-05
ENSCSAG00000005649	-1.05855	3.29e-05
ENSCSAG00000010087	1.01667	3.32e-05
ENSCSAG00000009322	-0.977718	3.35e-05
ENSCSAG00000018187	1.19228	3.36e-05
ENSCSAG00000003911	0.846491	3.37e-05
ENSCSAG00000005537	1.48422	3.38e-05
ENSCSAG00000027784	-0.855765	3.39e-05
ENSCSAG00000006153	-1.05567	3.4e-05
ENSCSAG00000011077	2.03733	3.4e-05
ENSCSAG00000017541	-0.774473	3.43e-05
ENSCSAG00000003419	0.793114	3.45e-05
ENSCSAG00000015685	-1.56691	3.47e-05
ENSCSAG00000016060	1.07916	3.48e-05
ENSCSAG00000015539	5.96459	3.5e-05
ENSCSAG00000010697	-1.15302	3.51e-05
ENSCSAG00000007224	0.960691	3.51e-05
ENSCSAG00000014435	0.963299	3.51e-05
ENSCSAG00000015828	0.97573	3.51e-05
ENSCSAG00000015106	1.3707	3.57e-05
ENSCSAG00000008301	-1.00453	3.59e-05
ENSCSAG00000008380	1.53163	3.6e-05
ENSCSAG00000007842	-2.43283	3.61e-05
ENSCSAG00000013753	-0.956279	3.63e-05
ENSCSAG00000003995	1.33189	3.64e-05
ENSCSAG00000010074	-1.6653	3.68e-05
ENSCSAG00000017751	-1.00712	3.68e-05
ENSCSAG00000017572	1.1228	3.69e-05
ENSCSAG00000017927	-1.00374	3.73e-05
ENSCSAG00000006308	1.06765	3.74e-05
ENSCSAG00000007662	1.17133	3.74e-05
ENSCSAG00000004622	-1.37949	3.74e-05
ENSCSAG00000011291	-1.10615	3.81e-05
ENSCSAG00000008957	0.990496	3.83e-05
ENSCSAG00000008473	-0.887707	3.85e-05
ENSCSAG00000018489	1.66055	3.85e-05
ENSCSAG00000015499	1.08702	3.9e-05
ENSCSAG00000005161	-0.931309	3.9e-05
ENSCSAG00000000378	-1.58918	3.92e-05
ENSCSAG00000001568	1.2841	3.92e-05
ENSCSAG00000007904	-1.14196	3.96e-05
ENSCSAG00000014588	-0.700966	3.97e-05
ENSCSAG00000005173	-1.10355	3.97e-05
ENSCSAG00000009735	-0.81167	3.98e-05
ENSCSAG00000016025	-1.2679	3.99e-05
ENSCSAG00000000025	-1.36055	3.99e-05
ENSCSAG00000011604	-1.08104	4.03e-05
ENSCSAG00000004644	-6.57252	4.04e-05
ENSCSAG00000018272	-1.52229	4.05e-05
ENSCSAG00000018248	0.846208	4.06e-05
ENSCSAG00000008370	-1.71992	4.06e-05
ENSCSAG00000004402	1.84915	4.08e-05
ENSCSAG00000007862	-1.77615	4.1e-05
ENSCSAG00000004729	1.0603	4.11e-05
ENSCSAG00000011953	0.892957	4.12e-05
ENSCSAG00000001261	1.66011	4.15e-05
ENSCSAG00000005867	-1.025	4.25e-05
ENSCSAG00000014514	-1.03074	4.26e-05
ENSCSAG00000009554	0.765568	4.36e-05
ENSCSAG00000013770	-1.05158	4.37e-05
ENSCSAG00000004211	-1.11127	4.37e-05
ENSCSAG00000008796	0.882739	4.37e-05
ENSCSAG00000005611	0.853225	4.39e-05
ENSCSAG00000000947	3.04238	4.44e-05
ENSCSAG00000015841	1.17432	4.45e-05
ENSCSAG00000007020	1.45449	4.47e-05
ENSCSAG00000006116	0.925752	4.48e-05
ENSCSAG00000005786	0.752632	4.49e-05
ENSCSAG00000018011	-0.754276	4.5e-05
ENSCSAG00000015019	-1.45369	4.5e-05
ENSCSAG00000011707	-1.64299	4.51e-05
ENSCSAG00000011909	-1.31055	4.53e-05
ENSCSAG00000008316	1.0713	4.54e-05
ENSCSAG00000001449	0.986842	4.6e-05
ENSCSAG00000006503	-1.15064	4.65e-05
ENSCSAG00000002740	1.09208	4.65e-05
ENSCSAG00000004026	-0.816838	4.65e-05
ENSCSAG00000004189	-0.849633	4.69e-05
ENSCSAG00000003562	1.09779	4.72e-05
ENSCSAG00000005907	1.02129	4.73e-05
ENSCSAG00000005328	-0.984022	4.73e-05
ENSCSAG00000017074	1.16694	4.73e-05
ENSCSAG00000013828	-1.39935	4.74e-05
ENSCSAG00000017309	-1.14301	4.79e-05
ENSCSAG00000017063	-0.846491	4.82e-05
ENSCSAG00000013901	1.15085	4.82e-05
ENSCSAG00000006870	-0.923772	4.91e-05
ENSCSAG00000016002	1.35333	4.92e-05
ENSCSAG00000006211	-1.04095	4.95e-05
ENSCSAG00000009336	-1.06837	4.96e-05
ENSCSAG00000007653	1.28973	4.97e-05
ENSCSAG00000013131	-1.10941	4.99e-05
ENSCSAG00000007661	-0.768618	5.04e-05
ENSCSAG00000016164	1.15278	5.12e-05
ENSCSAG00000006957	-1.04537	5.16e-05
ENSCSAG00000000760	0.97149	5.17e-05
ENSCSAG00000016599	-0.906427	5.25e-05
ENSCSAG00000013218	1.35303	5.25e-05
ENSCSAG00000019210	5.8287	5.25e-05
ENSCSAG00000007883	0.933603	5.36e-05
ENSCSAG00000001059	0.899665	5.36e-05
ENSCSAG00000008244	0.773262	5.36e-05
ENSCSAG00000008060	1.04408	5.39e-05
ENSCSAG00000000028	-1.02487	5.4e-05
ENSCSAG00000012508	1.84719	5.42e-05
ENSCSAG00000013668	0.847787	5.44e-05
ENSCSAG00000009949	0.791549	5.45e-05
ENSCSAG00000017076	-1.02744	5.46e-05
ENSCSAG00000005355	-1.07301	5.5e-05
ENSCSAG00000016632	1.28672	5.51e-05
ENSCSAG00000016958	-1.16585	5.52e-05
ENSCSAG00000012017	-0.750418	5.55e-05
ENSCSAG00000003151	0.995738	5.57e-05
ENSCSAG00000017553	-0.890099	5.61e-05
ENSCSAG00000008100	1.04957	5.67e-05
ENSCSAG00000009241	-0.927884	5.67e-05
ENSCSAG00000008671	-1.15035	5.75e-05
ENSCSAG00000018054	0.874051	5.77e-05
ENSCSAG00000008247	-0.979771	5.79e-05
ENSCSAG00000015759	-0.925434	5.79e-05
ENSCSAG00000016211	-1.64903	5.87e-05
ENSCSAG00000008664	0.963342	5.88e-05
ENSCSAG00000014779	1.13831	5.88e-05
ENSCSAG00000000118	1.16976	5.89e-05
ENSCSAG00000016659	0.840835	5.92e-05
ENSCSAG00000014463	-0.829881	5.93e-05
ENSCSAG00000001022	-0.902335	5.93e-05
ENSCSAG00000006672	1.48614	5.98e-05
ENSCSAG00000018104	-1.2251	5.99e-05
ENSCSAG00000005477	0.858317	6.03e-05
ENSCSAG00000002572	-0.877096	6.08e-05
ENSCSAG00000003545	0.920714	6.12e-05
ENSCSAG00000015273	1.24392	6.17e-05
ENSCSAG00000001030	1.29722	6.18e-05
ENSCSAG00000011371	-1.12505	6.26e-05
ENSCSAG00000001417	1.08217	6.32e-05
ENSCSAG00000019315	-1.41415	6.32e-05
ENSCSAG00000004938	-0.884952	6.36e-05
ENSCSAG00000005419	0.945573	6.39e-05
ENSCSAG00000003199	1.22252	6.4e-05
ENSCSAG00000008282	0.773055	6.42e-05
ENSCSAG00000008130	2.05592	6.44e-05
ENSCSAG00000013280	-0.864293	6.47e-05
ENSCSAG00000015017	1.22445	6.51e-05
ENSCSAG00000015492	-0.831142	6.52e-05
ENSCSAG00000012007	0.725101	6.67e-05
ENSCSAG00000016417	-1.00312	6.74e-05
ENSCSAG00000001207	-2.11023	6.75e-05
ENSCSAG00000006222	-1.71067	6.75e-05
ENSCSAG00000015358	1.20998	6.76e-05
ENSCSAG00000017599	-0.710026	6.77e-05
ENSCSAG00000008363	-3.65214	6.79e-05
ENSCSAG00000007017	-0.869121	6.8e-05
ENSCSAG00000008041	-0.928543	6.81e-05
ENSCSAG00000005237	1.11645	6.81e-05
ENSCSAG00000012258	1.11551	6.83e-05
ENSCSAG00000011574	-1.16497	6.86e-05
ENSCSAG00000007062	-0.964736	6.9e-05
ENSCSAG00000006298	1.22637	6.91e-05
ENSCSAG00000008641	-1.12497	6.97e-05
ENSCSAG00000004739	-6.32756	7.01e-05
ENSCSAG00000003519	0.982021	7.01e-05
ENSCSAG00000008721	-3.43867	7.01e-05
ENSCSAG00000006553	-1.46051	7.12e-05
ENSCSAG00000016212	0.778218	7.14e-05
ENSCSAG00000018910	1.38781	7.15e-05
ENSCSAG00000005841	0.990377	7.18e-05
ENSCSAG00000016159	2.33697	7.2e-05
ENSCSAG00000001577	0.831096	7.21e-05
ENSCSAG00000004468	0.927392	7.22e-05
ENSCSAG00000010927	1.02878	7.27e-05
ENSCSAG00000013224	0.750009	7.34e-05
ENSCSAG00000001624	1.21945	7.36e-05
ENSCSAG00000018201	-0.817961	7.37e-05
ENSCSAG00000006019	1.46213	7.43e-05
ENSCSAG00000017759	4.80929	7.55e-05
ENSCSAG00000010238	-0.898023	7.61e-05
ENSCSAG00000010997	0.833774	7.63e-05
ENSCSAG00000011703	1.12297	7.65e-05
ENSCSAG00000013084	0.976866	7.7e-05
ENSCSAG00000001806	-0.81649	7.71e-05
ENSCSAG00000002775	0.761688	7.72e-05
ENSCSAG00000008114	0.916942	7.74e-05
ENSCSAG00000002988	-0.738135	7.78e-05
ENSCSAG00000016332	0.982346	7.84e-05
ENSCSAG00000000874	0.759068	7.87e-05
ENSCSAG00000019647	-2.51723	7.92e-05
ENSCSAG00000019176	-1.7076	7.98e-05
ENSCSAG00000012945	-0.895734	8.01e-05
ENSCSAG00000014307	-0.830518	8.08e-05
ENSCSAG00000006863	2.25657	8.1e-05
ENSCSAG00000010940	-1.71582	8.11e-05
ENSCSAG00000004563	1.86918	8.12e-05
ENSCSAG00000009959	0.997675	8.14e-05
ENSCSAG00000012846	-0.86743	8.15e-05
ENSCSAG00000005276	0.836527	8.2e-05
ENSCSAG00000007308	-1.11643	8.21e-05
ENSCSAG00000012355	1.15445	8.24e-05
ENSCSAG00000004577	1.69969	8.31e-05
ENSCSAG00000009091	-1.36127	8.35e-05
ENSCSAG00000015653	1.46516	8.39e-05
ENSCSAG00000000927	0.9993	8.4e-05
ENSCSAG00000002693	-1.09174	8.46e-05
ENSCSAG00000006104	0.912674	8.56e-05
ENSCSAG00000013230	0.843639	8.61e-05
ENSCSAG00000011834	1.03106	8.62e-05
ENSCSAG00000005274	1.74088	8.63e-05
ENSCSAG00000003500	1.02843	8.72e-05
ENSCSAG00000008013	0.799393	8.72e-05
ENSCSAG00000009895	0.89974	8.75e-05
ENSCSAG00000007613	0.751115	8.75e-05
ENSCSAG00000011487	0.802596	8.88e-05
ENSCSAG00000007528	-0.928648	8.91e-05
ENSCSAG00000007100	-0.931133	8.92e-05
ENSCSAG00000005831	0.851598	8.92e-05
ENSCSAG00000016552	3.06994	8.94e-05
ENSCSAG00000009176	0.76748	8.97e-05
ENSCSAG00000014752	-1.04927	8.98e-05
ENSCSAG00000011741	-0.901997	8.98e-05
ENSCSAG00000012570	1.35321	9.01e-05
ENSCSAG00000010507	-1.71175	9.03e-05
ENSCSAG00000018004	0.870995	9.12e-05
ENSCSAG00000016445	1.52232	9.14e-05
ENSCSAG00000011509	-1.78966	9.16e-05
ENSCSAG00000007733	-0.721814	9.17e-05
ENSCSAG00000002654	0.934845	9.17e-05
ENSCSAG00000018180	0.818132	9.19e-05
ENSCSAG00000001965	-1.082	9.19e-05
ENSCSAG00000000652	-0.87865	9.24e-05
ENSCSAG00000003940	0.989208	9.24e-05
ENSCSAG00000012405	-0.774874	9.27e-05
ENSCSAG00000003224	1.02181	9.31e-05
ENSCSAG00000006940	-1.05099	9.41e-05
ENSCSAG00000018559	1.37554	9.43e-05
ENSCSAG00000009416	-1.03174	9.43e-05
ENSCSAG00000012880	1.21826	9.48e-05
ENSCSAG00000001957	0.827511	9.58e-05
ENSCSAG00000013219	1.09356	9.62e-05
ENSCSAG00000011014	1.34792	9.66e-05
ENSCSAG00000017300	-1.17819	9.69e-05
ENSCSAG00000012926	0.992246	9.71e-05
ENSCSAG00000010955	0.765781	9.79e-05
ENSCSAG00000018094	0.86809	9.8e-05
ENSCSAG00000005345	0.925238	9.82e-05
ENSCSAG00000012257	1.25509	9.86e-05
ENSCSAG00000013021	0.808516	9.94e-05
ENSCSAG00000010932	-6.25516	9.96e-05
ENSCSAG00000019454	-6.25516	9.96e-05
ENSCSAG00000013371	-1.2252	9.98e-05
ENSCSAG00000001908	-1.13097	9.99e-05
ENSCSAG00000003112	1.27194	0.0001
ENSCSAG00000006324	-0.994333	0.0001
ENSCSAG00000001728	1.13057	0.000101
ENSCSAG00000013123	0.847528	0.000101
ENSCSAG00000016121	-0.799064	0.000101
ENSCSAG00000004184	-1.7223	0.000102
ENSCSAG00000013283	0.92012	0.000102
ENSCSAG00000013284	-6.25836	0.000103
ENSCSAG00000011464	0.971711	0.000104
ENSCSAG00000010415	-4.5903	0.000105
ENSCSAG00000009651	-1.84838	0.000105
ENSCSAG00000005413	-1.25802	0.000106
ENSCSAG00000018229	-0.870824	0.000106
ENSCSAG00000010223	1.92307	0.000106
ENSCSAG00000018536	-0.913828	0.000107
ENSCSAG00000001971	0.874337	0.000108
ENSCSAG00000006852	-0.788095	0.000108
ENSCSAG00000016343	1.17527	0.000109
ENSCSAG00000019291	-6.22904	0.000111
ENSCSAG00000008089	-0.890976	0.000111
ENSCSAG00000016126	-0.980074	0.000111
ENSCSAG00000010429	0.688563	0.000113
ENSCSAG00000011910	0.94094	0.000113
ENSCSAG00000017469	-0.70956	0.000113
ENSCSAG00000008415	1.12051	0.000113
ENSCSAG00000017948	1.00968	0.000113
ENSCSAG00000001166	-1.83047	0.000113
ENSCSAG00000001675	1.51894	0.000114
ENSCSAG00000017680	0.95687	0.000114
ENSCSAG00000004076	1.05535	0.000115
ENSCSAG00000010167	-1.01744	0.000116
ENSCSAG00000011860	0.919807	0.000116
ENSCSAG00000002872	-2.86154	0.000116
ENSCSAG00000018100	1.4428	0.000116
ENSCSAG00000016036	0.815413	0.000117
ENSCSAG00000008713	-1.1622	0.000118
ENSCSAG00000012573	-1.25021	0.000118
ENSCSAG00000012903	-0.970389	0.000119
ENSCSAG00000010506	0.933961	0.000119
ENSCSAG00000013581	-0.971117	0.000119
ENSCSAG00000008761	-1.00988	0.000119
ENSCSAG00000000271	-1.77621	0.000121
ENSCSAG00000012501	-1.06619	0.000122
ENSCSAG00000008723	-1.11348	0.000122
ENSCSAG00000007560	0.693004	0.000123
ENSCSAG00000002499	0.964047	0.000124
ENSCSAG00000001154	-0.791701	0.000124
ENSCSAG00000006530	0.964985	0.000124
ENSCSAG00000000731	-1.20769	0.000125
ENSCSAG00000002843	0.797106	0.000126
ENSCSAG00000004547	0.93381	0.000126
ENSCSAG00000015797	-1.06327	0.000128
ENSCSAG00000018161	0.831599	0.000129
ENSCSAG00000010079	0.974854	0.000129
ENSCSAG00000010463	0.731803	0.00013
ENSCSAG00000002946	3.2936	0.00013
ENSCSAG00000002128	0.870563	0.000132
ENSCSAG00000001859	-0.883032	0.000132
ENSCSAG00000000830	-0.83511	0.000132
ENSCSAG00000007955	-0.684417	0.000132
ENSCSAG00000013942	1.14297	0.000133
ENSCSAG00000000882	5.66129	0.000135
ENSCSAG00000002349	1.1175	0.000135
ENSCSAG00000015742	-1.44852	0.000136
ENSCSAG00000012137	-1.02625	0.000136
ENSCSAG00000002795	-0.760881	0.000137
ENSCSAG00000006246	-0.800839	0.000138
ENSCSAG00000013910	1.13238	0.000138
ENSCSAG00000016895	5.62267	0.000139
ENSCSAG00000008401	-0.855237	0.000139
ENSCSAG00000010645	1.28927	0.000141
ENSCSAG00000009645	0.949725	0.000141
ENSCSAG00000016489	0.778799	0.000141
ENSCSAG00000016542	1.05342	0.000141
ENSCSAG00000010172	1.13264	0.000142
ENSCSAG00000000750	0.773108	0.000142
ENSCSAG00000001601	1.16732	0.000142
ENSCSAG00000011572	-0.950088	0.000142
ENSCSAG00000000055	1.34701	0.000143
ENSCSAG00000007091	-0.98455	0.000146
ENSCSAG00000015174	0.873923	0.000147
ENSCSAG00000014434	1.0008	0.000147
ENSCSAG00000013170	-2.70646	0.000148
ENSCSAG00000003042	1.24463	0.000149
ENSCSAG00000015419	0.875338	0.000149
ENSCSAG00000000861	-1.08279	0.00015
ENSCSAG00000015638	1.1098	0.000151
ENSCSAG00000003990	0.838028	0.000151
ENSCSAG00000001131	0.952133	0.000153
ENSCSAG00000001017	0.979852	0.000154
ENSCSAG00000012409	-0.876454	0.000154
ENSCSAG00000015299	-0.920946	0.000155
ENSCSAG00000017431	-0.798643	0.000156
ENSCSAG00000010622	-1.00808	0.000156
ENSCSAG00000013090	-0.751364	0.000156
ENSCSAG00000013402	1.13209	0.000157
ENSCSAG00000016844	2.14526	0.000158
ENSCSAG00000003960	0.947717	0.000158
ENSCSAG00000010899	1.16357	0.000158
ENSCSAG00000001446	-1.08845	0.000159
ENSCSAG00000015798	1.29693	0.000159
ENSCSAG00000009741	1.1523	0.000162
ENSCSAG00000009219	0.719985	0.000163
ENSCSAG00000008691	1.24065	0.000163
ENSCSAG00000015448	3.66964	0.000163
ENSCSAG00000008369	0.782991	0.000163
ENSCSAG00000010391	-1.19594	0.000164
ENSCSAG00000004536	1.56951	0.000164
ENSCSAG00000003964	0.859729	0.000167
ENSCSAG00000010912	0.978294	0.000167
ENSCSAG00000016497	0.887736	0.000168
ENSCSAG00000013994	0.817076	0.000168
ENSCSAG00000012126	0.805149	0.000169
ENSCSAG00000012003	2.00304	0.00017
ENSCSAG00000023189	-1.53706	0.00017
ENSCSAG00000018603	-1.17946	0.00017
ENSCSAG00000002217	-0.882809	0.000171
ENSCSAG00000008711	-0.830314	0.000172
ENSCSAG00000002847	0.955286	0.000172
ENSCSAG00000010660	-0.893966	0.000173
ENSCSAG00000013825	5.63105	0.000175
ENSCSAG00000005610	-0.786267	0.000176
ENSCSAG00000003410	1.18193	0.000176
ENSCSAG00000003484	-0.918436	0.000177
ENSCSAG00000009689	-0.838247	0.000177
ENSCSAG00000017985	1.22718	0.000178
ENSCSAG00000003656	0.759523	0.000178
ENSCSAG00000017196	0.789825	0.000179
ENSCSAG00000012641	0.840152	0.00018
ENSCSAG00000011441	-0.844134	0.00018
ENSCSAG00000006447	-1.05374	0.00018
ENSCSAG00000013291	-0.893502	0.00018
ENSCSAG00000013275	0.667973	0.000181
ENSCSAG00000004323	1.10293	0.000182
ENSCSAG00000012466	1.65819	0.000183
ENSCSAG00000000754	1.42832	0.000183
ENSCSAG00000011555	-0.742586	0.000185
ENSCSAG00000010842	0.860663	0.000186
ENSCSAG00000008613	-1.10592	0.000187
ENSCSAG00000007554	-1.8226	0.000188
ENSCSAG00000012298	-0.94624	0.000189
ENSCSAG00000005969	0.913283	0.000189
ENSCSAG00000004514	-0.873666	0.00019
ENSCSAG00000008806	0.778417	0.000191
ENSCSAG00000004411	1.93684	0.000193
ENSCSAG00000011380	1.14635	0.000193
ENSCSAG00000001983	1.18804	0.000194
ENSCSAG00000008953	0.790873	0.000196
ENSCSAG00000005799	-1.74813	0.000197
ENSCSAG00000004163	-0.838998	0.000198
ENSCSAG00000016671	-1.24648	0.000199
ENSCSAG00000001605	1.3898	0.000199
ENSCSAG00000001260	-0.800377	0.000199
ENSCSAG00000015746	1.32572	0.0002
ENSCSAG00000012262	-0.82035	0.000201
ENSCSAG00000006207	1.08866	0.000201
ENSCSAG00000003912	0.885589	0.000201
ENSCSAG00000018265	0.830717	0.000201
ENSCSAG00000018637	-1.98749	0.000202
ENSCSAG00000001137	0.8439	0.000204
ENSCSAG00000005783	0.751263	0.000204
ENSCSAG00000005079	1.06551	0.000205
ENSCSAG00000013570	0.848959	0.000206
ENSCSAG00000013794	-1.26797	0.000207
ENSCSAG00000003865	-0.93748	0.000208
ENSCSAG00000013117	-0.881856	0.000209
ENSCSAG00000009369	0.950168	0.000209
ENSCSAG00000012939	0.82401	0.000211
ENSCSAG00000006049	-1.12808	0.000214
ENSCSAG00000010783	1.35785	0.000217
ENSCSAG00000009697	0.657591	0.000219
ENSCSAG00000003534	1.37777	0.000219
ENSCSAG00000002806	0.742114	0.000219
ENSCSAG00000004055	-1.00703	0.000219
ENSCSAG00000000002	-0.807745	0.00022
ENSCSAG00000014324	0.913264	0.000221
ENSCSAG00000006815	2.27338	0.000221
ENSCSAG00000009622	-0.967091	0.000223
ENSCSAG00000005991	-1.03991	0.000224
ENSCSAG00000015080	1.44233	0.000224
ENSCSAG00000011108	-0.814518	0.000225
ENSCSAG00000002809	-0.893807	0.000227
ENSCSAG00000011575	5.58665	0.000227
ENSCSAG00000001722	0.863569	0.000228
ENSCSAG00000013816	-0.889414	0.00023
ENSCSAG00000004398	1.71717	0.00023
ENSCSAG00000018453	-1.15124	0.000231
ENSCSAG00000012877	2.41531	0.000231
ENSCSAG00000016771	0.667205	0.000232
ENSCSAG00000000493	0.829491	0.000233
ENSCSAG00000004687	-1.42507	0.000234
ENSCSAG00000013968	1.13195	0.000235
ENSCSAG00000004911	-0.79562	0.000235
ENSCSAG00000002352	0.862414	0.000235
ENSCSAG00000011814	0.766361	0.000236
ENSCSAG00000010059	0.804532	0.000236
ENSCSAG00000010671	0.902598	0.000236
ENSCSAG00000017125	-0.949096	0.000236
ENSCSAG00000007021	-0.816991	0.000236
ENSCSAG00000009838	0.819422	0.000237
ENSCSAG00000005714	-1.00892	0.000237
ENSCSAG00000003921	0.722976	0.000237
ENSCSAG00000007302	-3.02327	0.000238
ENSCSAG00000012097	0.915484	0.000239
ENSCSAG00000002183	-2.38937	0.00024
ENSCSAG00000009525	0.75267	0.00024
ENSCSAG00000005321	-1.00864	0.000241
ENSCSAG00000002427	-0.956685	0.000242
ENSCSAG00000001829	0.879506	0.000244
ENSCSAG00000001645	0.918241	0.000245
ENSCSAG00000013040	-2.00142	0.000246
ENSCSAG00000005261	0.732965	0.000247
ENSCSAG00000006508	0.788151	0.000249
ENSCSAG00000006449	0.726249	0.00025
ENSCSAG00000003057	-0.829014	0.000251
ENSCSAG00000016049	0.924854	0.000252
ENSCSAG00000009552	0.844695	0.000253
ENSCSAG00000018122	-1.04869	0.000254
ENSCSAG00000015298	0.994894	0.000254
ENSCSAG00000017483	0.984431	0.000255
ENSCSAG00000002255	-1.47296	0.000255
ENSCSAG00000003809	1.02343	0.000255
ENSCSAG00000009529	-1.59556	0.000255
ENSCSAG00000016423	-0.879201	0.000257
ENSCSAG00000009779	-0.708662	0.000259
ENSCSAG00000003685	1.35248	0.000259
ENSCSAG00000011482	0.955697	0.00026
ENSCSAG00000002648	-1.00887	0.000261
ENSCSAG00000004666	-0.807224	0.000263
ENSCSAG00000000982	0.917934	0.000263
ENSCSAG00000010630	-1.22851	0.000263
ENSCSAG00000016754	-1.29594	0.000263
ENSCSAG00000002094	-0.808536	0.000264
ENSCSAG00000014893	-0.810481	0.000264
ENSCSAG00000001625	0.88981	0.000265
ENSCSAG00000003363	1.04377	0.000266
ENSCSAG00000004222	-0.847949	0.000267
ENSCSAG00000019954	-0.814237	0.000268
ENSCSAG00000005619	-0.836941	0.000268
ENSCSAG00000012548	0.756151	0.000271
ENSCSAG00000012120	-0.782609	0.000272
ENSCSAG00000011893	1.35506	0.000272
ENSCSAG00000012652	1.38186	0.000273
ENSCSAG00000005911	1.14259	0.000275
ENSCSAG00000004907	0.933241	0.000275
ENSCSAG00000009814	0.740316	0.000277
ENSCSAG00000018025	-0.777325	0.000277
ENSCSAG00000013502	-0.911672	0.000278
ENSCSAG00000000316	0.665871	0.000279
ENSCSAG00000006345	0.86422	0.00028
ENSCSAG00000003061	0.807972	0.00028
ENSCSAG00000002810	-6.1026	0.00028
ENSCSAG00000014606	1.0093	0.00028
ENSCSAG00000001816	0.744778	0.00028
ENSCSAG00000014345	1.01656	0.000282
ENSCSAG00000011005	-1.0738	0.000285
ENSCSAG00000008376	-0.982358	0.000285
ENSCSAG00000010655	0.877507	0.000285
ENSCSAG00000013961	-0.984443	0.000286
ENSCSAG00000012889	0.787154	0.000286
ENSCSAG00000008580	-2.35639	0.000287
ENSCSAG00000010938	-1.33413	0.000287
ENSCSAG00000001036	-1.28221	0.000288
ENSCSAG00000008341	0.938607	0.000289
ENSCSAG00000003899	1.74154	0.000289
ENSCSAG00000008775	-0.922609	0.00029
ENSCSAG00000014882	-0.933837	0.000293
ENSCSAG00000009546	0.812752	0.000295
ENSCSAG00000012660	0.978967	0.000296
ENSCSAG00000015692	0.985141	0.000297
ENSCSAG00000011489	1.24427	0.000298
ENSCSAG00000002747	-1.37344	0.000298
ENSCSAG00000006037	-0.891613	0.000299
ENSCSAG00000008710	-1.00134	0.0003
ENSCSAG00000004345	0.867032	0.000301
ENSCSAG00000002744	-0.811916	0.000302
ENSCSAG00000017507	-0.728415	0.000303
ENSCSAG00000004082	0.88673	0.000303
ENSCSAG00000002759	-0.654196	0.000304
ENSCSAG00000014177	4.00727	0.000305
ENSCSAG00000005506	0.982548	0.000306
ENSCSAG00000009505	-3.7388	0.000307
ENSCSAG00000013532	-0.821744	0.000309
ENSCSAG00000013771	0.893987	0.000309
ENSCSAG00000001718	1.37784	0.000311
ENSCSAG00000003170	-1.06095	0.000311
ENSCSAG00000013538	-0.868043	0.000312
ENSCSAG00000002192	0.738861	0.000312
ENSCSAG00000007136	0.842493	0.000313
ENSCSAG00000004073	0.745501	0.000314
ENSCSAG00000019533	0.782841	0.000317
ENSCSAG00000017494	0.965148	0.000318
ENSCSAG00000016215	0.716351	0.000319
ENSCSAG00000003282	-1.3052	0.000319
ENSCSAG00000005000	0.826237	0.00032
ENSCSAG00000004798	-2.13537	0.00032
ENSCSAG00000004029	1.23642	0.00032
ENSCSAG00000010301	-0.987571	0.000321
ENSCSAG00000015026	1.20155	0.000321
ENSCSAG00000013464	-1.1925	0.000323
ENSCSAG00000005542	-0.914019	0.000325
ENSCSAG00000010839	1.1748	0.000325
ENSCSAG00000015515	-0.698068	0.000326
ENSCSAG00000002143	0.727089	0.000326
ENSCSAG00000008802	0.836005	0.000329
ENSCSAG00000009536	1.00367	0.000329
ENSCSAG00000018826	-0.884382	0.000329
ENSCSAG00000002547	-0.876338	0.00033
ENSCSAG00000013027	-0.861473	0.000331
ENSCSAG00000012133	-0.962262	0.000331
ENSCSAG00000000448	4.47409	0.000333
ENSCSAG00000002345	-1.02314	0.000335
ENSCSAG00000018598	1.1853	0.000336
ENSCSAG00000011804	-1.32556	0.000336
ENSCSAG00000011124	1.14243	0.000337
ENSCSAG00000011962	1.23388	0.000337
ENSCSAG00000016388	-0.88319	0.000338
ENSCSAG00000012226	-1.05481	0.000339
ENSCSAG00000008154	3.45038	0.000339
ENSCSAG00000008913	-0.987217	0.000339
ENSCSAG00000015357	0.82342	0.00034
ENSCSAG00000002072	1.04414	0.000342
ENSCSAG00000015232	0.78632	0.000342
ENSCSAG00000014364	-0.778769	0.000342
ENSCSAG00000008171	-1.05051	0.000343
ENSCSAG00000008452	-0.943039	0.000345
ENSCSAG00000014120	-0.843109	0.000345
ENSCSAG00000001399	1.04085	0.000345
ENSCSAG00000019751	-1.12595	0.000346
ENSCSAG00000011901	1.16335	0.000346
ENSCSAG00000018708	1.3786	0.000348
ENSCSAG00000013954	1.11632	0.000349
ENSCSAG00000006091	0.882887	0.00035
ENSCSAG00000011300	0.957688	0.00035
ENSCSAG00000008773	0.771651	0.00035
ENSCSAG00000014748	0.88347	0.000353
ENSCSAG00000008662	-0.878244	0.000358
ENSCSAG00000009057	0.768021	0.000366
ENSCSAG00000003956	1.14132	0.000366
ENSCSAG00000013592	-1.24143	0.000367
ENSCSAG00000006443	-0.700384	0.000369
ENSCSAG00000000291	5.51801	0.000369
ENSCSAG00000008800	-0.883567	0.000369
ENSCSAG00000014796	0.699188	0.00037
ENSCSAG00000012942	0.799567	0.000371
ENSCSAG00000004350	0.719167	0.000372
ENSCSAG00000005802	0.971954	0.000372
ENSCSAG00000008456	-2.14394	0.000373
ENSCSAG00000007656	0.933502	0.000373
ENSCSAG00000000209	0.985312	0.000374
ENSCSAG00000006780	0.845437	0.000377
ENSCSAG00000011299	1.25135	0.000378
ENSCSAG00000016682	-0.712832	0.000379
ENSCSAG00000002655	-1.93066	0.00038
ENSCSAG00000011306	0.812587	0.000381
ENSCSAG00000002977	1.32759	0.000381
ENSCSAG00000006793	-1.02612	0.000382
ENSCSAG00000010350	-1.06363	0.000386
ENSCSAG00000013952	-0.881563	0.000386
ENSCSAG00000010865	-0.758568	0.000387
ENSCSAG00000015673	-0.753524	0.000387
ENSCSAG00000014974	0.880179	0.000389
ENSCSAG00000015962	-0.691005	0.000392
ENSCSAG00000006877	0.82167	0.000392
ENSCSAG00000010434	0.7372	0.000394
ENSCSAG00000014138	-2.04867	0.000395
ENSCSAG00000007370	-0.962003	0.000395
ENSCSAG00000005127	1.08023	0.000396
ENSCSAG00000005830	0.86107	0.000396
ENSCSAG00000004736	0.926727	0.000399
ENSCSAG00000001557	-0.719624	0.000402
ENSCSAG00000006566	0.838401	0.000404
ENSCSAG00000017526	-0.944225	0.000406
ENSCSAG00000013694	-0.760485	0.000407
ENSCSAG00000009510	0.86831	0.000408
ENSCSAG00000015316	-1.89446	0.000411
ENSCSAG00000001756	5.3815	0.000411
ENSCSAG00000004925	0.799982	0.000414
ENSCSAG00000017139	1.07403	0.000415
ENSCSAG00000001635	1.19788	0.000415
ENSCSAG00000001087	-0.7145	0.000415
ENSCSAG00000000726	-2.33159	0.000415
ENSCSAG00000007739	0.814548	0.000416
ENSCSAG00000008320	-2.27912	0.000417
ENSCSAG00000017506	0.659042	0.000417
ENSCSAG00000007593	1.06377	0.000419
ENSCSAG00000002463	-1.26447	0.00042
ENSCSAG00000012492	-1.63215	0.000423
ENSCSAG00000008131	-0.716302	0.000425
ENSCSAG00000012464	1.07586	0.000427
ENSCSAG00000006435	1.19623	0.000429
ENSCSAG00000005089	-0.835849	0.000432
ENSCSAG00000021650	1.49181	0.000432
ENSCSAG00000011238	-6.01116	0.000433
ENSCSAG00000011297	1.28849	0.000433
ENSCSAG00000006974	1.4356	0.000434
ENSCSAG00000004780	-0.9304	0.000435
ENSCSAG00000014113	-0.753026	0.000438
ENSCSAG00000003931	0.790428	0.000438
ENSCSAG00000013277	0.738827	0.000439
ENSCSAG00000013047	-1.03668	0.000441
ENSCSAG00000005748	-0.734378	0.000442
ENSCSAG00000017386	1.29727	0.000444
ENSCSAG00000017262	0.762461	0.000445
ENSCSAG00000008135	-1.18383	0.000447
ENSCSAG00000012854	0.836007	0.000448
ENSCSAG00000000727	0.77236	0.000448
ENSCSAG00000011800	-1.51697	0.000448
ENSCSAG00000003225	1.74798	0.00045
ENSCSAG00000014586	0.870805	0.000451
ENSCSAG00000002555	-0.875497	0.000453
ENSCSAG00000003607	1.72991	0.000454
ENSCSAG00000015975	1.05793	0.000455
ENSCSAG00000009653	0.906083	0.000455
ENSCSAG00000002150	-0.71786	0.000457
ENSCSAG00000001546	0.71463	0.000458
ENSCSAG00000001300	0.689305	0.000458
ENSCSAG00000003138	-1.57707	0.000459
ENSCSAG00000006910	-1.07034	0.000462
ENSCSAG00000005647	-1.01799	0.000462
ENSCSAG00000010243	0.907591	0.000462
ENSCSAG00000008153	-0.775759	0.000465
ENSCSAG00000011891	-0.705429	0.000465
ENSCSAG00000014684	-1.37339	0.000465
ENSCSAG00000014211	0.955307	0.000466
ENSCSAG00000010578	-0.866479	0.000466
ENSCSAG00000006777	-1.70036	0.000466
ENSCSAG00000000476	-0.800122	0.000468
ENSCSAG00000012365	-1.1655	0.00047
ENSCSAG00000020024	-0.734387	0.000473
ENSCSAG00000017011	-1.43313	0.000473
ENSCSAG00000002653	-1.0746	0.000474
ENSCSAG00000008715	-0.813402	0.000474
ENSCSAG00000016024	-0.74293	0.000474
ENSCSAG00000008647	-1.35665	0.000476
ENSCSAG00000010222	0.835784	0.000479
ENSCSAG00000004597	-0.760094	0.000479
ENSCSAG00000003189	-0.865206	0.000482
ENSCSAG00000004756	-0.762884	0.000483
ENSCSAG00000009267	-0.642774	0.000483
ENSCSAG00000015266	-0.922057	0.000483
ENSCSAG00000012716	-0.806676	0.000483
ENSCSAG00000013019	0.995875	0.000485
ENSCSAG00000015600	-0.684639	0.000486
ENSCSAG00000012609	1.01848	0.000486
ENSCSAG00000006899	-1.03214	0.000489
ENSCSAG00000006463	0.775262	0.00049
ENSCSAG00000013179	0.975515	0.000493
ENSCSAG00000019662	1.02482	0.000493
ENSCSAG00000000642	-1.50748	0.000493
ENSCSAG00000004432	0.99387	0.000494
ENSCSAG00000008196	-0.930493	0.000495
ENSCSAG00000000657	-4.79554	0.000495
ENSCSAG00000010889	-5.91282	0.000505
ENSCSAG00000004453	-0.659448	0.000507
ENSCSAG00000014620	0.991955	0.000509
ENSCSAG00000019709	0.990607	0.000509
ENSCSAG00000011298	0.774913	0.000509
ENSCSAG00000014638	2.73335	0.000514
ENSCSAG00000014353	1.12109	0.000515
ENSCSAG00000015757	-0.922324	0.000517
ENSCSAG00000012839	-1.28494	0.00052
ENSCSAG00000015287	1.04808	0.000521
ENSCSAG00000012107	0.871822	0.000521
ENSCSAG00000004787	1.1776	0.000523
ENSCSAG00000006649	0.678845	0.000525
ENSCSAG00000004434	0.936171	0.000525
ENSCSAG00000011122	0.648574	0.000527
ENSCSAG00000005484	-0.745109	0.000528
ENSCSAG00000010977	0.891496	0.000531
ENSCSAG00000000022	-1.0533	0.000531
ENSCSAG00000013479	-2.20724	0.000531
ENSCSAG00000009768	0.723648	0.000536
ENSCSAG00000014239	1.06735	0.00054
ENSCSAG00000008095	-0.766758	0.000541
ENSCSAG00000009513	0.706945	0.000541
ENSCSAG00000007785	0.810494	0.000542
ENSCSAG00000016353	0.776366	0.000544
ENSCSAG00000019310	1.10819	0.000551
ENSCSAG00000009245	-2.39526	0.000551
ENSCSAG00000016446	-1.07537	0.000552
ENSCSAG00000012540	-1.00241	0.000553
ENSCSAG00000011286	-1.24739	0.000554
ENSCSAG00000003664	0.718871	0.000556
ENSCSAG00000018130	0.645997	0.00056
ENSCSAG00000012196	0.759563	0.000565
ENSCSAG00000009541	0.757674	0.000566
ENSCSAG00000001203	-0.646888	0.000566
ENSCSAG00000015135	1.07592	0.000566
ENSCSAG00000004252	0.904123	0.000568
ENSCSAG00000010749	-0.691731	0.000569
ENSCSAG00000005130	0.952477	0.000571
ENSCSAG00000006279	1.4089	0.000573
ENSCSAG00000008241	-1.50191	0.000573
ENSCSAG00000019087	-1.06126	0.000577
ENSCSAG00000007947	0.866927	0.000579
ENSCSAG00000017708	-1.49891	0.00058
ENSCSAG00000005318	-0.982905	0.000581
ENSCSAG00000004788	2.1736	0.000583
ENSCSAG00000010988	-0.817114	0.000584
ENSCSAG00000013918	2.09153	0.000585
ENSCSAG00000009514	-0.693802	0.000586
ENSCSAG00000012818	0.666782	0.000587
ENSCSAG00000005981	0.686602	0.000589
ENSCSAG00000008410	0.758355	0.000592
ENSCSAG00000013789	1.16431	0.000594
ENSCSAG00000003427	1.11161	0.000596
ENSCSAG00000003556	-0.726315	0.000601
ENSCSAG00000004409	-0.971143	0.000603
ENSCSAG00000018081	-0.816947	0.000607
ENSCSAG00000010609	0.781028	0.000609
ENSCSAG00000013886	-1.09383	0.000609
ENSCSAG00000010533	-0.758064	0.000611
ENSCSAG00000001726	1.10085	0.000612
ENSCSAG00000004554	0.770732	0.000613
ENSCSAG00000018227	0.646298	0.000613
ENSCSAG00000010936	-0.90595	0.000614
ENSCSAG00000013017	0.785245	0.000614
ENSCSAG00000010597	-0.693589	0.000618
ENSCSAG00000010198	-1.35672	0.000621
ENSCSAG00000009532	-0.84504	0.000622
ENSCSAG00000014280	1.05797	0.000623
ENSCSAG00000013226	-0.967585	0.000628
ENSCSAG00000009551	-0.698374	0.000635
ENSCSAG00000016550	-0.793912	0.000636
ENSCSAG00000015882	-0.906612	0.000638
ENSCSAG00000016318	1.16112	0.000638
ENSCSAG00000003049	0.710662	0.000638
ENSCSAG00000015592	-0.72189	0.000639
ENSCSAG00000007472	-1.11345	0.00064
ENSCSAG00000001375	1.02094	0.000642
ENSCSAG00000014980	1.08838	0.000643
ENSCSAG00000002274	0.856486	0.000644
ENSCSAG00000010581	3.01291	0.000648
ENSCSAG00000002220	-0.724379	0.000648
ENSCSAG00000012772	-0.850324	0.00065
ENSCSAG00000007214	0.806713	0.00065
ENSCSAG00000012317	-0.703098	0.000651
ENSCSAG00000013343	0.838165	0.000651
ENSCSAG00000015509	0.921921	0.000652
ENSCSAG00000000930	0.633828	0.000654
ENSCSAG00000001705	0.763981	0.000656
ENSCSAG00000006500	0.842141	0.000657
ENSCSAG00000010335	0.708225	0.000658
[truncated: 2,412 more rows]

## Sheet: Table S3
Table S3. (related to Supplementary Figure 2) DEGs in Sinococuline alone-treated group
Ensembel ID	log2Fold Change	p-value
ENSCSAG00000006691	8.69684	2.27e-12
ENSCSAG00000016304	8.23277	1.26e-10
ENSCSAG00000000658	7.85375	7.64e-15
ENSCSAG00000000803	7.59814	1.63e-13
ENSCSAG00000019643	7.47475	5.98e-09
ENSCSAG00000005231	7.14495	6.41e-08
ENSCSAG00000008059	6.84293	4.13e-06
ENSCSAG00000001825	6.8378	3.44e-07
ENSCSAG00000013186	6.77091	6.4e-07
ENSCSAG00000009964	6.68439	7.04e-07
ENSCSAG00000006710	6.62047	1.19e-06
ENSCSAG00000002833	6.58291	1.31e-09
ENSCSAG00000006844	6.55795	7.33e-06
ENSCSAG00000014039	6.51122	1.16e-68
ENSCSAG00000004900	6.1613	5.46e-24
ENSCSAG00000013111	6.05003	4.62e-58
ENSCSAG00000016116	5.9172	5.75e-05
ENSCSAG00000007888	5.87003	5.91e-08
ENSCSAG00000004923	5.86522	4.45e-08
ENSCSAG00000017647	5.85608	3.44e-32
ENSCSAG00000013023	5.8434	0.000128134
ENSCSAG00000015028	5.83844	7.47e-05
ENSCSAG00000010932	5.746	8.68e-05
ENSCSAG00000004135	5.64827	0.000201051
ENSCSAG00000019694	5.57024	0.000364949
ENSCSAG00000002810	5.56781	0.000198515
ENSCSAG00000007431	5.55808	1.74e-18
ENSCSAG00000005655	5.54968	0.000325861
ENSCSAG00000010098	5.54001	0.00035069
ENSCSAG00000019291	5.50289	0.000276884
ENSCSAG00000002183	5.37117	5.24e-18
ENSCSAG00000010487	5.36606	1.83e-06
ENSCSAG00000000657	5.35615	2.33e-06
ENSCSAG00000004325	5.33558	0.000998544
ENSCSAG00000000864	5.31836	0.0019411
ENSCSAG00000005310	5.13632	0.00436657
ENSCSAG00000002228	5.12832	0.0012684
ENSCSAG00000010352	5.12207	0.00346493
ENSCSAG00000019318	5.11724	0.00312712
ENSCSAG00000016665	5.05798	1.07e-37
ENSCSAG00000003005	5.04051	0.00177391
ENSCSAG00000026567	5.01841	0.00540001
ENSCSAG00000019454	5.01429	0.00220581
ENSCSAG00000010122	4.90741	4.96e-55
ENSCSAG00000009067	4.8955	0.00851138
ENSCSAG00000004739	4.88997	0.00448081
ENSCSAG00000017903	4.88753	7.91e-06
ENSCSAG00000007829	4.86048	0.00599502
ENSCSAG00000010790	4.84411	1.96e-07
ENSCSAG00000015918	4.83048	4.13e-07
ENSCSAG00000009527	4.77758	7.42e-09
ENSCSAG00000010097	4.76766	0.00709803
ENSCSAG00000009041	4.73231	7.39e-72
ENSCSAG00000000297	4.69496	0.0349625
ENSCSAG00000015020	4.68412	6.99e-05
ENSCSAG00000010857	4.65546	0.00768296
ENSCSAG00000019514	4.64134	0.0133538
ENSCSAG00000012970	4.63707	0.00997118
ENSCSAG00000023200	4.63707	0.00997118
ENSCSAG00000008314	4.62021	0.0468893
ENSCSAG00000003198	4.61055	0.000345295
ENSCSAG00000003242	4.58814	0.000326403
ENSCSAG00000019214	4.58562	0.0106832
ENSCSAG00000011163	4.58342	0.0157601
ENSCSAG00000006072	4.57854	0.000143457
ENSCSAG00000000972	4.56906	0.0108582
ENSCSAG00000013976	4.55001	0.0159816
ENSCSAG00000017142	4.52312	0.046382
ENSCSAG00000007871	4.50524	0.000313006
ENSCSAG00000012210	4.49646	0.0222399
ENSCSAG00000009372	4.49559	0.000260003
ENSCSAG00000009179	4.45453	0.0168047
ENSCSAG00000013284	4.4495	0.00240495
ENSCSAG00000004614	4.44118	4.54e-52
ENSCSAG00000001844	4.3916	0.000660473
ENSCSAG00000011120	4.37559	0.0158808
ENSCSAG00000023375	4.35837	0.0277547
ENSCSAG00000012663	4.34173	8.56e-13
ENSCSAG00000025490	4.33231	0.0215407
ENSCSAG00000009667	4.32239	0.00378085
ENSCSAG00000012190	4.31198	0.00677155
ENSCSAG00000005357	4.30871	0.0299408
ENSCSAG00000016162	4.2955	0.0379338
ENSCSAG00000009085	4.26721	9.91e-35
ENSCSAG00000002444	4.26687	2.29e-07
ENSCSAG00000002661	4.22701	0.00108711
ENSCSAG00000017367	4.22157	0.000681239
ENSCSAG00000007612	4.20049	0.0278626
ENSCSAG00000009405	4.16157	0.00658783
ENSCSAG00000002992	4.15786	3.23e-09
ENSCSAG00000017347	4.15527	0.0363175
ENSCSAG00000000702	4.14954	0.000249477
ENSCSAG00000011238	4.12829	0.0302457
ENSCSAG00000009110	4.11658	2.72e-10
ENSCSAG00000004104	4.10502	0.0333477
ENSCSAG00000010214	4.08242	2.59e-19
ENSCSAG00000017254	4.0561	0.0495819
ENSCSAG00000004063	4.05283	0.0414684
ENSCSAG00000013691	4.0048	0.00190787
ENSCSAG00000013698	3.99305	1.91e-08
ENSCSAG00000003219	3.98435	1.16e-05
ENSCSAG00000013265	3.97295	0.0452661
ENSCSAG00000010682	3.96431	0.00395944
ENSCSAG00000007808	3.92983	0.00416604
ENSCSAG00000010998	3.9179	0.0228876
ENSCSAG00000002949	3.91665	3.67e-05
ENSCSAG00000009476	3.88794	4.21e-35
ENSCSAG00000005813	3.87593	4.36e-17
ENSCSAG00000013526	3.84273	1.54e-08
ENSCSAG00000015252	3.82076	0.00530329
ENSCSAG00000000903	3.7985	5.44e-06
ENSCSAG00000009212	3.79545	0.00460731
ENSCSAG00000000862	3.77704	5.71e-12
ENSCSAG00000003728	3.77478	0.00125065
ENSCSAG00000002694	3.77341	0.00733693
ENSCSAG00000022441	3.76179	0.0241005
ENSCSAG00000021338	3.74221	0.00103615
ENSCSAG00000005672	3.73672	1.03e-13
ENSCSAG00000005609	3.72762	0.0229895
ENSCSAG00000027753	3.72487	0.0403748
ENSCSAG00000006954	3.69091	0.000433083
ENSCSAG00000014878	3.6374	0.00811639
ENSCSAG00000016199	3.634	5.18e-35
ENSCSAG00000002578	3.62443	0.0321038
ENSCSAG00000010940	3.6233	6.82e-21
ENSCSAG00000003255	3.62059	2.98e-29
ENSCSAG00000014312	3.60495	3.14e-08
ENSCSAG00000007424	3.60142	0.0397592
ENSCSAG00000011174	3.59632	3.76e-32
ENSCSAG00000013013	3.58075	1.59e-05
ENSCSAG00000004617	3.56643	0.000230363
ENSCSAG00000012940	3.54416	1.74e-23
ENSCSAG00000007065	3.54014	0.0120255
ENSCSAG00000019165	3.53926	0.0325185
ENSCSAG00000007705	3.53864	8.52e-25
ENSCSAG00000004622	3.51493	7.76e-23
ENSCSAG00000010067	3.51116	2.83e-25
ENSCSAG00000001857	3.49451	0.0146858
ENSCSAG00000006097	3.46103	0.0109786
ENSCSAG00000010290	3.45057	2.73e-21
ENSCSAG00000008908	3.44658	1.29e-28
ENSCSAG00000013488	3.43293	7.44e-14
ENSCSAG00000014192	3.41484	0.00359927
ENSCSAG00000008379	3.40748	1.88e-06
ENSCSAG00000000624	3.40507	0.0174739
ENSCSAG00000008339	3.39762	5.26e-08
ENSCSAG00000006728	3.39135	3.11e-33
ENSCSAG00000018160	3.38395	1.56e-71
ENSCSAG00000015944	3.38233	0.00659257
ENSCSAG00000016806	3.3781	3.38e-18
ENSCSAG00000019578	3.37116	4.45e-09
ENSCSAG00000013479	3.36759	1.97e-10
ENSCSAG00000010847	3.36026	0.0273733
ENSCSAG00000014722	3.34561	0.0104361
ENSCSAG00000004897	3.33322	0.00655365
ENSCSAG00000015705	3.33137	0.0231602
ENSCSAG00000011946	3.31561	3.11e-08
ENSCSAG00000017186	3.30825	0.00036478
ENSCSAG00000003164	3.27479	1.63e-34
ENSCSAG00000003245	3.26774	0.00280919
ENSCSAG00000005082	3.26325	0.04999
ENSCSAG00000002704	3.26312	0.0114899
ENSCSAG00000015777	3.26281	0.0267038
ENSCSAG00000003773	3.2591	6.31e-32
ENSCSAG00000026579	3.2546	0.0300601
ENSCSAG00000010892	3.24231	7.21e-53
ENSCSAG00000003777	3.23875	0.0330705
ENSCSAG00000008889	3.23449	6.03e-07
ENSCSAG00000001125	3.23373	0.000363863
ENSCSAG00000019699	3.23361	1.49e-17
ENSCSAG00000006908	3.23298	1.39e-10
ENSCSAG00000012050	3.2188	2.01e-07
ENSCSAG00000002149	3.20338	0.0308772
ENSCSAG00000013071	3.20338	0.0308772
ENSCSAG00000010142	3.18714	0.0303729
ENSCSAG00000011955	3.17748	0.0345028
ENSCSAG00000008708	3.16445	9.38e-21
ENSCSAG00000003624	3.15108	2.51e-25
ENSCSAG00000001719	3.14141	2.04e-34
ENSCSAG00000000199	3.12965	2.23e-17
ENSCSAG00000021625	3.12091	0.00990572
ENSCSAG00000010807	3.12088	0.0432384
ENSCSAG00000019653	3.11817	0.000471177
ENSCSAG00000017480	3.11692	4.08e-41
ENSCSAG00000007501	3.10476	2.43e-33
ENSCSAG00000013551	3.09271	0.00921822
ENSCSAG00000008363	3.09089	0.000120162
ENSCSAG00000008721	3.08863	0.00045845
ENSCSAG00000012136	3.08661	8.66e-11
ENSCSAG00000012020	3.08307	0.0409385
ENSCSAG00000009439	3.0729	0.00607405
ENSCSAG00000010415	3.04899	0.0264714
ENSCSAG00000018470	3.04796	0.0138366
ENSCSAG00000002690	3.02529	2.36e-32
ENSCSAG00000007302	3.02051	0.000316882
ENSCSAG00000014921	3.0166	2.18e-07
ENSCSAG00000007959	3.00367	0.0227485
ENSCSAG00000003721	2.99398	0.0246809
ENSCSAG00000016241	2.99312	2.25e-37
ENSCSAG00000001429	2.97145	3.69e-17
ENSCSAG00000007377	2.96248	3.99e-07
ENSCSAG00000000991	2.94921	8.51e-07
ENSCSAG00000017257	2.92066	0.0022977
ENSCSAG00000007823	2.91646	9.35e-07
ENSCSAG00000014229	2.91451	1.85e-06
ENSCSAG00000016756	2.91102	0.0117987
ENSCSAG00000012756	2.90617	1.24e-11
ENSCSAG00000011611	2.90021	4.13e-37
ENSCSAG00000013911	2.89824	0.000238035
ENSCSAG00000014989	2.88996	0.0300314
ENSCSAG00000006979	2.88072	4.45e-05
ENSCSAG00000011951	2.86991	9.64e-24
ENSCSAG00000002476	2.85571	0.0204395
ENSCSAG00000012590	2.8526	7.6e-06
ENSCSAG00000007082	2.8513	0.0296194
ENSCSAG00000010157	2.83724	0.0470838
ENSCSAG00000003499	2.83565	0.0433863
ENSCSAG00000003989	2.83237	1.78e-33
ENSCSAG00000000117	2.82993	0.000234148
ENSCSAG00000012575	2.82528	0.0285806
ENSCSAG00000001250	2.81986	3.07e-07
ENSCSAG00000010724	2.81343	1.7e-15
ENSCSAG00000001517	2.81245	1.2e-18
ENSCSAG00000001418	2.81023	0.0146148
ENSCSAG00000025922	2.80447	0.00182071
ENSCSAG00000000789	2.8036	0.000107214
ENSCSAG00000004086	2.80171	2.18e-06
ENSCSAG00000004472	2.7991	0.00375459
ENSCSAG00000012098	2.79838	5.69e-06
ENSCSAG00000003691	2.78908	1.18e-06
ENSCSAG00000006991	2.78489	0.00226658
ENSCSAG00000007374	2.77711	7.74e-14
ENSCSAG00000001587	2.77368	3.29e-11
ENSCSAG00000019518	2.77154	0.0273495
ENSCSAG00000012218	2.76892	0.0056043
ENSCSAG00000015045	2.76337	0.0147372
ENSCSAG00000016745	2.76185	0.00167363
ENSCSAG00000009290	2.74861	5.61e-22
ENSCSAG00000013768	2.74858	0.00706401
ENSCSAG00000017761	2.74134	0.0347266
ENSCSAG00000009530	2.73896	2.45e-21
ENSCSAG00000011457	2.73719	0.00351045
ENSCSAG00000014215	2.7332	2.65e-27
ENSCSAG00000010562	2.73293	6.82e-05
ENSCSAG00000003200	2.73119	1.65e-05
ENSCSAG00000011065	2.72826	1.17e-18
ENSCSAG00000002839	2.72485	0.00565355
ENSCSAG00000007263	2.72424	1.61e-16
ENSCSAG00000009436	2.71995	7.36e-12
ENSCSAG00000014181	2.71015	0.0255958
ENSCSAG00000001874	2.70752	2.49e-08
ENSCSAG00000007607	2.70098	4.85e-14
ENSCSAG00000006599	2.69758	0.0378358
ENSCSAG00000002872	2.69746	8.57e-07
ENSCSAG00000008740	2.69327	9.07e-06
ENSCSAG00000017885	2.69128	4.33e-07
ENSCSAG00000017806	2.69126	0.00957895
ENSCSAG00000014085	2.68223	0.0237002
ENSCSAG00000014316	2.67934	2.7e-15
ENSCSAG00000010891	2.67617	8.29e-09
ENSCSAG00000005284	2.67411	4.24e-09
ENSCSAG00000014076	2.66796	2.52e-17
ENSCSAG00000007623	2.66525	3.42e-15
ENSCSAG00000012214	2.65784	2.76e-12
ENSCSAG00000017309	2.65347	5.91e-27
ENSCSAG00000004804	2.65213	6.89e-19
ENSCSAG00000001377	2.65137	1.95e-14
ENSCSAG00000023660	2.64921	0.0440563
ENSCSAG00000012527	2.64254	1.06e-39
ENSCSAG00000016166	2.63712	0.0123492
ENSCSAG00000012456	2.63307	4.25e-06
ENSCSAG00000003308	2.62953	1.53e-07
ENSCSAG00000013175	2.62825	3.46e-20
ENSCSAG00000010684	2.62279	0.000210234
ENSCSAG00000001251	2.6214	0.029025
ENSCSAG00000012066	2.61713	0.00224085
ENSCSAG00000014056	2.61664	0.0323775
ENSCSAG00000013170	2.61583	0.000281738
ENSCSAG00000010731	2.61233	0.00863102
ENSCSAG00000012558	2.60957	9.27e-11
ENSCSAG00000015038	2.60297	3.09e-07
ENSCSAG00000003415	2.59929	9.37e-08
ENSCSAG00000001827	2.5981	1.74e-09
ENSCSAG00000010735	2.59616	6.52e-35
ENSCSAG00000015372	2.5906	0.00741944
ENSCSAG00000019222	2.57831	2.28e-07
ENSCSAG00000007326	2.57739	0.0225815
ENSCSAG00000007050	2.57399	8.09e-14
ENSCSAG00000016096	2.57379	0.0423262
ENSCSAG00000005111	2.56363	2.3e-16
ENSCSAG00000009505	2.56168	0.0406189
ENSCSAG00000019245	2.55547	0.0204418
ENSCSAG00000011876	2.55425	1.91e-16
ENSCSAG00000005174	2.55046	2.97e-09
ENSCSAG00000002641	2.55001	3.63e-08
ENSCSAG00000020687	2.54144	0.0499356
ENSCSAG00000015604	2.53874	1.3e-14
ENSCSAG00000007135	2.53042	8.21e-34
ENSCSAG00000002757	2.52805	0.0188443
ENSCSAG00000001847	2.51726	0.000239951
ENSCSAG00000017926	2.50667	1.52e-12
ENSCSAG00000012122	2.50618	8.93e-18
ENSCSAG00000007958	2.50557	1.55e-15
ENSCSAG00000006059	2.50367	7.08e-24
ENSCSAG00000000376	2.5032	0.000177465
ENSCSAG00000001100	2.50292	3.28e-05
ENSCSAG00000018661	2.50122	0.0272698
ENSCSAG00000003447	2.49526	1.84e-08
ENSCSAG00000001853	2.48668	0.000411489
ENSCSAG00000015706	2.48441	4.32e-22
ENSCSAG00000012853	2.47949	6.12e-09
ENSCSAG00000008712	2.47907	2.46e-09
ENSCSAG00000012011	2.47847	8.55e-08
ENSCSAG00000005585	2.47796	0.0326722
ENSCSAG00000016853	2.47758	0.0159961
ENSCSAG00000000642	2.47533	1.14e-08
ENSCSAG00000014322	2.47356	0.000568602
ENSCSAG00000006854	2.47068	0.0129863
ENSCSAG00000007206	2.47004	0.000125958
ENSCSAG00000018042	2.46484	5.69e-18
ENSCSAG00000005371	2.46322	1.33e-14
ENSCSAG00000013894	2.46256	3.06e-10
ENSCSAG00000009326	2.45821	1.92e-08
ENSCSAG00000014887	2.45155	2.7e-08
ENSCSAG00000004857	2.44868	6.81e-06
ENSCSAG00000014962	2.44791	2.51e-12
ENSCSAG00000008241	2.44765	9.11e-13
ENSCSAG00000003608	2.43873	2.04e-13
ENSCSAG00000004445	2.42398	5.13e-07
ENSCSAG00000001246	2.42314	4.37e-15
ENSCSAG00000002888	2.41621	0.00485123
ENSCSAG00000011050	2.41553	1.29e-33
ENSCSAG00000009214	2.40631	0.000366523
ENSCSAG00000013037	2.40218	2.44e-25
ENSCSAG00000015102	2.39828	7e-27
ENSCSAG00000008456	2.39027	0.000749787
ENSCSAG00000020986	2.38819	0.0251123
ENSCSAG00000002224	2.38628	0.00187694
ENSCSAG00000001664	2.37735	0.0367384
ENSCSAG00000019109	2.37493	0.0220839
ENSCSAG00000002889	2.36984	3.45e-22
ENSCSAG00000004665	2.36245	1.54e-06
ENSCSAG00000011416	2.35676	3.86e-06
ENSCSAG00000009034	2.35097	7.67e-20
ENSCSAG00000020072	2.35026	0.0365511
ENSCSAG00000019734	2.34724	1.46e-05
ENSCSAG00000005138	2.34692	3.61e-17
ENSCSAG00000010306	2.34335	4.58e-06
ENSCSAG00000009509	2.33952	1.27e-20
ENSCSAG00000003801	2.3385	0.0230823
ENSCSAG00000001647	2.33664	3.64e-12
ENSCSAG00000004187	2.32691	0.0460757
ENSCSAG00000009529	2.32619	1.96e-10
ENSCSAG00000005989	2.32542	3.3e-17
ENSCSAG00000001761	2.32483	0.00548657
ENSCSAG00000001195	2.32435	0.00148708
ENSCSAG00000014727	2.32212	5.35e-27
ENSCSAG00000012171	2.322	0.00118107
ENSCSAG00000017396	2.32186	1.74e-11
ENSCSAG00000009331	2.3212	4.09e-05
ENSCSAG00000004053	2.31389	0.000423284
ENSCSAG00000012139	2.31219	0.000791552
ENSCSAG00000000610	2.3039	2.18e-25
ENSCSAG00000013786	2.29937	0.0308706
ENSCSAG00000011705	2.29814	4.33e-22
ENSCSAG00000015006	2.29662	1.89e-15
ENSCSAG00000016666	2.29572	9.27e-29
ENSCSAG00000024765	2.28865	0.0280822
ENSCSAG00000016447	2.28726	2.86e-07
ENSCSAG00000014210	2.2871	2.8e-13
ENSCSAG00000010832	2.28528	1.56e-06
ENSCSAG00000005240	2.28158	0.00243939
ENSCSAG00000002003	2.27449	7.87e-18
ENSCSAG00000005254	2.27038	2.58e-25
ENSCSAG00000000726	2.26932	0.000563712
ENSCSAG00000012161	2.26504	2.3e-11
ENSCSAG00000016433	2.26323	4.64e-15
ENSCSAG00000004798	2.25918	0.00559124
ENSCSAG00000003640	2.25391	0.0130771
ENSCSAG00000011914	2.24864	8.63e-16
ENSCSAG00000012430	2.24676	1.1e-31
ENSCSAG00000001414	2.24551	0.00586563
ENSCSAG00000014047	2.23849	0.000117023
ENSCSAG00000018116	2.23765	0.0494495
ENSCSAG00000010926	2.23727	0.000366196
ENSCSAG00000000460	2.23663	1.11e-15
ENSCSAG00000010005	2.23134	6.57e-16
ENSCSAG00000000670	2.22603	2.96e-24
ENSCSAG00000002154	2.22015	6.54e-06
ENSCSAG00000011758	2.21971	4.73e-14
ENSCSAG00000002018	2.21871	0.0452702
ENSCSAG00000005551	2.21661	1.37e-19
ENSCSAG00000012963	2.21468	1.18e-06
ENSCSAG00000006400	2.20809	1.78e-13
ENSCSAG00000005853	2.20172	0.0143525
ENSCSAG00000000133	2.18696	0.0202443
ENSCSAG00000000659	2.18224	2.77e-09
ENSCSAG00000009495	2.18057	3.79e-06
ENSCSAG00000015360	2.17768	8.53e-06
ENSCSAG00000018292	2.17377	2e-20
ENSCSAG00000012051	2.17115	1.18e-10
ENSCSAG00000014567	2.17103	3.41e-07
ENSCSAG00000026272	2.16804	0.0475805
ENSCSAG00000005403	2.16676	4.12e-17
ENSCSAG00000006049	2.16582	9.92e-10
ENSCSAG00000013320	2.16101	0.0249119
ENSCSAG00000012887	2.15963	0.000243407
ENSCSAG00000001106	2.15909	2.08e-13
ENSCSAG00000005074	2.15884	3.72e-17
ENSCSAG00000012142	2.154	0.000115128
ENSCSAG00000005463	2.15115	6.05e-05
ENSCSAG00000015831	2.15013	5.86e-14
ENSCSAG00000007053	2.14471	2.25e-12
ENSCSAG00000013003	2.14358	0.000322922
ENSCSAG00000003479	2.14277	0.0202101
ENSCSAG00000014365	2.13872	2.01e-14
ENSCSAG00000000480	2.1364	0.0126986
ENSCSAG00000009474	2.13564	1.64e-15
ENSCSAG00000017522	2.13407	5.02e-10
ENSCSAG00000014952	2.12874	1.66e-13
ENSCSAG00000007236	2.12307	0.00129581
ENSCSAG00000010666	2.12226	9.49e-09
ENSCSAG00000001769	2.12105	0.00217965
ENSCSAG00000003833	2.11953	2.28e-09
ENSCSAG00000003298	2.11949	7.77e-14
ENSCSAG00000001540	2.11324	0.00813794
ENSCSAG00000009144	2.11217	8.42e-07
ENSCSAG00000016546	2.11196	0.00638247
ENSCSAG00000000828	2.11179	0.0113198
ENSCSAG00000008751	2.10963	4.64e-12
ENSCSAG00000007261	2.10799	1.25e-17
ENSCSAG00000004231	2.10703	0.000815359
ENSCSAG00000001194	2.10664	3.57e-06
ENSCSAG00000008146	2.10521	2.09e-11
ENSCSAG00000016128	2.10491	1.21e-13
ENSCSAG00000001545	2.09634	3.15e-17
ENSCSAG00000007554	2.09561	2.85e-07
ENSCSAG00000009651	2.09378	2.95e-08
ENSCSAG00000007862	2.09104	1.28e-06
ENSCSAG00000018124	2.08435	0.0104301
ENSCSAG00000009410	2.07845	1.85e-05
ENSCSAG00000014645	2.07672	0.0374518
ENSCSAG00000011475	2.07666	0.0111205
ENSCSAG00000016079	2.07514	1.27e-08
ENSCSAG00000014634	2.07107	6.19e-13
ENSCSAG00000002747	2.06986	2.33e-06
ENSCSAG00000008594	2.06867	5.1e-14
ENSCSAG00000015764	2.06509	5.44e-13
ENSCSAG00000002381	2.06458	1e-09
ENSCSAG00000003045	2.06341	8.31e-24
ENSCSAG00000015019	2.06116	4.83e-10
ENSCSAG00000018933	2.06099	0.00178478
ENSCSAG00000016127	2.0532	8.34e-14
ENSCSAG00000019176	2.04986	0.000273239
ENSCSAG00000012909	2.048	1.54e-17
ENSCSAG00000017453	2.04773	6.83e-13
ENSCSAG00000012341	2.04124	0.0499479
ENSCSAG00000011932	2.03929	5.16e-10
ENSCSAG00000010258	2.03373	1.36e-26
ENSCSAG00000010786	2.03201	0.0243534
ENSCSAG00000017628	2.03131	4.45e-17
ENSCSAG00000002174	2.0311	0.000125277
ENSCSAG00000008816	2.03091	5.46e-05
ENSCSAG00000009708	2.03004	0.00172329
ENSCSAG00000014749	2.02592	1.66e-11
ENSCSAG00000014298	2.02497	1.95e-07
ENSCSAG00000018217	2.02002	0.000259346
ENSCSAG00000008285	2.01977	2.33e-08
ENSCSAG00000007167	2.01462	0.00555249
ENSCSAG00000019223	2.01184	0.0174059
ENSCSAG00000004689	2.01164	0.000670612
ENSCSAG00000017881	2.00953	0.013423
ENSCSAG00000011609	2.00729	0.00486678
ENSCSAG00000005856	2.00609	2.33e-10
ENSCSAG00000006777	2.00343	1.65e-05
ENSCSAG00000011494	2.00102	3.25e-07
ENSCSAG00000004723	2.00001	3.45e-08
ENSCSAG00000013454	1.9973	6.93e-11
ENSCSAG00000002076	1.99501	2.03e-17
ENSCSAG00000014769	1.99497	4.2e-12
ENSCSAG00000015888	1.99433	8.54e-07
ENSCSAG00000014426	1.99413	0.0330504
ENSCSAG00000002595	1.98889	0.000145708
ENSCSAG00000003830	1.98135	0.0489071
ENSCSAG00000003172	1.97673	0.0269806
ENSCSAG00000017852	1.97454	2.93e-10
ENSCSAG00000014564	1.97393	0.0286959
ENSCSAG00000002901	1.97017	1.16e-19
ENSCSAG00000000375	1.96918	0.00449861
ENSCSAG00000008719	1.96769	8.49e-14
ENSCSAG00000007387	1.96201	6.09e-09
ENSCSAG00000006757	1.96001	3.41e-09
ENSCSAG00000012279	1.95986	0.00555617
ENSCSAG00000018291	1.95919	0.00251036
ENSCSAG00000012573	1.95798	1.24e-09
ENSCSAG00000012078	1.95769	0.00910991
ENSCSAG00000012228	1.95324	2.58e-05
ENSCSAG00000000015	1.95149	0.0188472
ENSCSAG00000017387	1.94884	3.43e-06
ENSCSAG00000010203	1.94836	7.63e-21
ENSCSAG00000002363	1.94201	2.89e-18
ENSCSAG00000003420	1.94045	0.00142938
ENSCSAG00000006927	1.94016	0.02403
ENSCSAG00000010521	1.93834	0.0040412
ENSCSAG00000017469	1.93745	7.45e-23
ENSCSAG00000002423	1.93733	0.0460677
ENSCSAG00000016688	1.93232	2.92e-09
ENSCSAG00000014199	1.93195	0.000243824
ENSCSAG00000009492	1.92275	0.0107636
ENSCSAG00000014460	1.92252	2.69e-07
ENSCSAG00000006211	1.91443	3.25e-17
ENSCSAG00000004668	1.91438	0.00120897
ENSCSAG00000006756	1.91227	1.02e-10
ENSCSAG00000005294	1.90784	5.96e-07
ENSCSAG00000007905	1.90714	0.0142058
ENSCSAG00000000033	1.89743	8.63e-07
ENSCSAG00000011909	1.89731	1.06e-06
ENSCSAG00000015335	1.89393	1.35e-11
ENSCSAG00000012501	1.89382	2.54e-13
ENSCSAG00000006228	1.89027	0.0235923
ENSCSAG00000008528	1.8897	5.85e-07
ENSCSAG00000019276	1.88503	7.75e-13
ENSCSAG00000011031	1.88351	2.23e-11
ENSCSAG00000017182	1.88236	2.79e-06
ENSCSAG00000010453	1.87963	4.04e-08
ENSCSAG00000011579	1.87887	4.62e-05
ENSCSAG00000006864	1.87361	1.29e-13
ENSCSAG00000011899	1.86771	2.96e-06
ENSCSAG00000004488	1.86675	0.0401804
ENSCSAG00000006125	1.86673	1.22e-20
ENSCSAG00000011256	1.86398	0.0437571
ENSCSAG00000008580	1.86321	0.000106968
ENSCSAG00000015581	1.86078	0.00469222
ENSCSAG00000007842	1.86067	0.00646035
ENSCSAG00000013681	1.85961	1.84e-14
ENSCSAG00000014303	1.85849	1.56e-09
ENSCSAG00000003727	1.85568	0.000156719
ENSCSAG00000004176	1.85485	1.31e-09
ENSCSAG00000016877	1.85152	0.000403433
ENSCSAG00000004957	1.84776	0.00118861
ENSCSAG00000015683	1.84698	1.95e-05
ENSCSAG00000013574	1.84264	0.000408113
ENSCSAG00000004109	1.83641	9.16e-10
ENSCSAG00000002160	1.83536	2.37e-08
ENSCSAG00000008320	1.83391	0.0066174
ENSCSAG00000012342	1.83369	1.13e-09
ENSCSAG00000004515	1.83242	8.71e-09
ENSCSAG00000001173	1.83127	0.0206757
ENSCSAG00000011472	1.82768	5.33e-16
ENSCSAG00000014003	1.82645	1.17e-06
ENSCSAG00000009841	1.82625	4.86e-13
ENSCSAG00000011186	1.82514	1.12e-05
ENSCSAG00000015717	1.82413	0.00028962
ENSCSAG00000009245	1.82076	0.0209534
ENSCSAG00000009036	1.81933	9.3e-05
ENSCSAG00000006398	1.81891	1.29e-05
ENSCSAG00000011067	1.81866	1.44e-16
ENSCSAG00000017708	1.81861	3.27e-06
ENSCSAG00000014917	1.81715	1.64e-10
ENSCSAG00000009416	1.81668	5.53e-16
ENSCSAG00000009882	1.81594	0.00162205
ENSCSAG00000007232	1.80908	0.0238
ENSCSAG00000003413	1.80716	2.82e-05
ENSCSAG00000016160	1.80599	0.000460942
ENSCSAG00000014300	1.80527	3.23e-06
ENSCSAG00000009139	1.80456	4.4e-05
ENSCSAG00000012894	1.80407	2.88e-06
ENSCSAG00000001497	1.80401	1.05e-08
ENSCSAG00000003046	1.80396	0.0195803
ENSCSAG00000013414	1.80323	1.81e-08
ENSCSAG00000001373	1.80267	0.00277834
ENSCSAG00000009925	1.80217	0.0015076
ENSCSAG00000008871	1.80156	5.88e-06
ENSCSAG00000015160	1.79939	7.35e-13
ENSCSAG00000010388	1.79515	1.35e-10
ENSCSAG00000005134	1.7941	1.39e-11
ENSCSAG00000000025	1.79397	5.56e-05
ENSCSAG00000017927	1.79385	8.57e-15
ENSCSAG00000008510	1.79351	4.66e-05
ENSCSAG00000012550	1.78967	4.92e-05
ENSCSAG00000008318	1.78936	6.26e-07
ENSCSAG00000009059	1.78796	2.91e-14
ENSCSAG00000002513	1.78463	1.7e-07
ENSCSAG00000000227	1.78452	0.00391071
ENSCSAG00000008724	1.78356	3.63e-14
ENSCSAG00000012967	1.78193	9.25e-08
ENSCSAG00000006607	1.78123	2.05e-14
ENSCSAG00000016028	1.77926	0.0330891
ENSCSAG00000010823	1.77806	0.0243119
ENSCSAG00000008782	1.77338	0.0174002
ENSCSAG00000000861	1.77286	4.64e-11
ENSCSAG00000000858	1.77238	0.0179145
ENSCSAG00000000907	1.77235	2.95e-08
ENSCSAG00000010363	1.77219	1.14e-07
ENSCSAG00000017973	1.77202	9.33e-07
ENSCSAG00000003129	1.77083	4.66e-06
ENSCSAG00000015497	1.76924	3.78e-06
ENSCSAG00000013838	1.76885	0.0323863
ENSCSAG00000000037	1.76801	4.22e-08
ENSCSAG00000006993	1.76797	1.18e-13
ENSCSAG00000011944	1.76397	6.57e-09
ENSCSAG00000002197	1.76195	9.47e-06
ENSCSAG00000003681	1.76174	2.54e-07
ENSCSAG00000002310	1.76131	2.36e-16
ENSCSAG00000008037	1.76122	0.00490642
ENSCSAG00000014270	1.76045	4.46e-05
ENSCSAG00000001686	1.7589	1.99e-06
ENSCSAG00000001188	1.75699	6.64e-05
ENSCSAG00000006628	1.75484	3.74e-13
ENSCSAG00000013808	1.75207	0.00360514
ENSCSAG00000010723	1.75013	9.59e-07
ENSCSAG00000016027	1.74904	3.08e-10
ENSCSAG00000003138	1.74539	0.00123499
ENSCSAG00000000867	1.74517	1.66e-05
ENSCSAG00000014714	1.74449	0.00565739
ENSCSAG00000009351	1.74193	0.00455895
ENSCSAG00000013351	1.74165	1.36e-09
ENSCSAG00000007619	1.74038	1.2e-07
ENSCSAG00000016537	1.73643	2.27e-13
ENSCSAG00000000916	1.73478	2.1e-18
ENSCSAG00000011574	1.73474	1.03e-07
ENSCSAG00000008370	1.7336	0.00130222
ENSCSAG00000004225	1.73219	1.28e-05
ENSCSAG00000011585	1.72975	0.000398423
ENSCSAG00000001495	1.72612	5.27e-09
ENSCSAG00000014607	1.72368	2.59e-10
ENSCSAG00000003915	1.72304	8.21e-07
ENSCSAG00000011829	1.72256	0.00052037
ENSCSAG00000010974	1.7219	0.00983692
ENSCSAG00000019285	1.72178	3.66e-09
ENSCSAG00000008560	1.7217	2.6e-06
ENSCSAG00000008473	1.72149	0.000141909
ENSCSAG00000011722	1.72143	8.1e-13
ENSCSAG00000013500	1.71715	2.21e-09
ENSCSAG00000008326	1.7154	8.22e-08
ENSCSAG00000012265	1.71494	4.19e-08
ENSCSAG00000004426	1.71478	9.47e-06
ENSCSAG00000004943	1.71315	3.44e-08
ENSCSAG00000012070	1.71145	0.0253669
ENSCSAG00000000738	1.7102	0.00127645
ENSCSAG00000008776	1.71003	0.0401086
ENSCSAG00000013973	1.7074	1.29e-06
ENSCSAG00000016245	1.70736	0.0179286
ENSCSAG00000007877	1.7069	2.55e-11
ENSCSAG00000000032	1.70675	8.54e-06
ENSCSAG00000006479	1.70492	1.83e-11
ENSCSAG00000015640	1.70208	8.55e-10
ENSCSAG00000001697	1.69942	4.18e-12
ENSCSAG00000003849	1.69929	0.00055027
ENSCSAG00000011499	1.6963	0.00368544
ENSCSAG00000010812	1.69629	6.27e-07
ENSCSAG00000016690	1.69279	0.0229897
ENSCSAG00000007233	1.69026	8.84e-09
ENSCSAG00000005646	1.68945	1.97e-06
ENSCSAG00000012105	1.68878	1.45e-14
ENSCSAG00000010074	1.68723	2.82e-06
ENSCSAG00000003824	1.68405	0.0318975
ENSCSAG00000016830	1.68138	0.00494596
ENSCSAG00000002671	1.68135	0.0208189
ENSCSAG00000002511	1.68128	0.00502861
ENSCSAG00000014594	1.68121	3.43e-08
ENSCSAG00000009826	1.67956	0.0140408
ENSCSAG00000002973	1.67945	0.00163623
ENSCSAG00000007121	1.67884	1.13e-08
ENSCSAG00000016004	1.67873	0.00534445
ENSCSAG00000014735	1.67465	7.61e-17
ENSCSAG00000017915	1.67381	0.00698811
ENSCSAG00000013732	1.67374	1.32e-10
ENSCSAG00000011603	1.67109	4.43e-06
ENSCSAG00000017011	1.67064	0.000124224
ENSCSAG00000002362	1.67039	5.97e-07
ENSCSAG00000008485	1.67033	0.00417845
ENSCSAG00000008987	1.66655	0.000690753
ENSCSAG00000001863	1.66315	0.0001987
ENSCSAG00000010509	1.66249	2.59e-06
ENSCSAG00000014684	1.66195	1.03e-06
ENSCSAG00000011580	1.66029	6.27e-11
ENSCSAG00000013371	1.6591	1.53e-07
ENSCSAG00000000014	1.65793	0.0178549
ENSCSAG00000007285	1.65283	4.81e-09
ENSCSAG00000002118	1.65227	5.3e-07
ENSCSAG00000009239	1.65136	0.000217207
ENSCSAG00000015083	1.65	1.15e-05
ENSCSAG00000002569	1.6496	5.46e-05
ENSCSAG00000005858	1.64616	1.15e-08
ENSCSAG00000002808	1.64424	0.000128346
ENSCSAG00000023189	1.64421	2.43e-05
ENSCSAG00000012436	1.6432	6.81e-10
ENSCSAG00000001441	1.64175	0.00025378
ENSCSAG00000002114	1.63965	1.4e-10
ENSCSAG00000004721	1.63849	1.68e-05
ENSCSAG00000012551	1.63793	0.00431338
ENSCSAG00000008768	1.63785	0.0184475
ENSCSAG00000004501	1.63545	4e-10
ENSCSAG00000012809	1.63436	1.31e-10
ENSCSAG00000003872	1.63377	1.71e-05
ENSCSAG00000007343	1.63336	3.82e-05
ENSCSAG00000009658	1.63259	4.79e-08
ENSCSAG00000016416	1.63177	1.93e-05
ENSCSAG00000017173	1.63052	0.0499237
ENSCSAG00000014762	1.63049	1.26e-06
ENSCSAG00000016766	1.63029	1.76e-09
ENSCSAG00000005942	1.62871	1.83e-07
ENSCSAG00000014925	1.6272	3.21e-05
ENSCSAG00000007337	1.62644	7.22e-07
ENSCSAG00000001858	1.62449	0.00107154
ENSCSAG00000011242	1.62096	2.29e-13
ENSCSAG00000004605	1.62093	5.55e-06
ENSCSAG00000002152	1.62089	0.0168678
ENSCSAG00000008866	1.61824	3.89e-11
ENSCSAG00000012303	1.61782	0.000276896
ENSCSAG00000000378	1.61646	3.68e-05
ENSCSAG00000000079	1.61528	0.0265024
ENSCSAG00000017923	1.61352	5.39e-08
ENSCSAG00000003176	1.6122	0.014972
ENSCSAG00000002617	1.61174	2.71e-07
ENSCSAG00000002117	1.61119	0.0233589
ENSCSAG00000002284	1.60895	4.32e-10
ENSCSAG00000001349	1.60816	3.73e-12
ENSCSAG00000017883	1.60657	0.00207283
ENSCSAG00000016316	1.60384	6.95e-07
ENSCSAG00000008729	1.60333	0.0449741
ENSCSAG00000000671	1.60294	0.0187244
ENSCSAG00000010274	1.602	2.88e-07
ENSCSAG00000007027	1.59966	1.5e-12
ENSCSAG00000000557	1.59951	0.0380112
ENSCSAG00000005387	1.59745	2.52e-05
ENSCSAG00000011028	1.59551	8.76e-07
ENSCSAG00000016661	1.5944	0.00628839
ENSCSAG00000001090	1.59401	1.38e-06
ENSCSAG00000000674	1.59339	0.00192841
ENSCSAG00000017961	1.59308	5.74e-11
ENSCSAG00000013153	1.59271	7.42e-07
ENSCSAG00000011788	1.59259	8.58e-05
ENSCSAG00000006671	1.59229	0.00305957
ENSCSAG00000002173	1.59139	0.0117888
ENSCSAG00000012450	1.58973	0.00331881
ENSCSAG00000001451	1.58907	0.0403079
ENSCSAG00000007227	1.58663	6.92e-05
ENSCSAG00000003865	1.58625	0.000332946
ENSCSAG00000002503	1.58562	1.38e-12
ENSCSAG00000015627	1.5843	0.0041402
ENSCSAG00000000010	1.58265	0.000479181
ENSCSAG00000007642	1.57956	5.98e-05
ENSCSAG00000007062	1.57754	1.36e-09
ENSCSAG00000000272	1.57715	1.51e-06
ENSCSAG00000011007	1.57543	0.0191817
ENSCSAG00000000883	1.57395	2.65e-08
ENSCSAG00000013377	1.57284	8.62e-06
ENSCSAG00000014934	1.57246	0.000256246
ENSCSAG00000004531	1.57044	1.92e-10
ENSCSAG00000011005	1.57004	3.15e-10
ENSCSAG00000004929	1.56997	9.05e-08
ENSCSAG00000018162	1.56966	0.00212594
ENSCSAG00000010299	1.56957	0.00440423
ENSCSAG00000016173	1.56921	0.00040479
ENSCSAG00000007804	1.56901	0.000412286
ENSCSAG00000019089	1.56676	0.000627942
ENSCSAG00000010391	1.56525	2.32e-09
ENSCSAG00000000023	1.56422	0.000122532
ENSCSAG00000004143	1.56248	7.15e-11
ENSCSAG00000012387	1.56089	5.72e-09
ENSCSAG00000011018	1.56062	6.2e-05
ENSCSAG00000008647	1.56059	7.11e-05
ENSCSAG00000000619	1.56018	6.03e-09
ENSCSAG00000007134	1.55848	2.74e-07
ENSCSAG00000003246	1.55787	4.96e-09
ENSCSAG00000017606	1.55729	2.63e-05
ENSCSAG00000009296	1.55638	8.07e-05
ENSCSAG00000002151	1.55506	3.19e-08
ENSCSAG00000000881	1.5544	1.54e-05
ENSCSAG00000009919	1.5541	0.0116498
ENSCSAG00000011741	1.55271	3.1e-08
ENSCSAG00000006916	1.55229	5.23e-14
ENSCSAG00000006762	1.55124	3.95e-07
ENSCSAG00000017426	1.54951	0.00280205
ENSCSAG00000006177	1.54759	0.00232416
ENSCSAG00000001542	1.54758	1.27e-09
ENSCSAG00000013568	1.54709	0.0167371
ENSCSAG00000004751	1.54678	0.00495301
ENSCSAG00000017571	1.54543	3.5e-12
ENSCSAG00000013672	1.54455	1.26e-11
ENSCSAG00000017941	1.54341	4.69e-09
ENSCSAG00000006833	1.54215	0.000181448
ENSCSAG00000026423	1.54198	0.000296331
ENSCSAG00000005328	1.54164	7.94e-08
ENSCSAG00000023006	1.54089	0.0113234
ENSCSAG00000012164	1.54005	3.11e-05
ENSCSAG00000012823	1.53751	8.87e-08
ENSCSAG00000002789	1.53503	3.5e-05
ENSCSAG00000008274	1.52961	3.59e-08
ENSCSAG00000013879	1.52866	6.06e-13
ENSCSAG00000017466	1.52521	7.24e-09
ENSCSAG00000002951	1.52443	0.00145883
ENSCSAG00000012968	1.52199	0.0191454
ENSCSAG00000019076	1.52161	0.0016814
ENSCSAG00000005835	1.52036	4.48e-09
ENSCSAG00000017736	1.51833	0.00531301
ENSCSAG00000012985	1.51833	1.45e-06
ENSCSAG00000006937	1.51812	1.17e-06
ENSCSAG00000005851	1.51716	1.94e-06
ENSCSAG00000016087	1.51664	5.18e-06
ENSCSAG00000000859	1.51493	3.36e-05
ENSCSAG00000015684	1.51465	1.53e-09
ENSCSAG00000016097	1.51458	0.0497115
ENSCSAG00000007674	1.51345	0.00054548
ENSCSAG00000005747	1.51304	6.24e-05
ENSCSAG00000008593	1.51285	0.00565058
ENSCSAG00000000735	1.51252	5.13e-05
ENSCSAG00000008036	1.51229	1.87e-09
ENSCSAG00000013167	1.51195	0.00524751
ENSCSAG00000002338	1.51154	1.97e-05
ENSCSAG00000007933	1.51092	3.04e-10
ENSCSAG00000017518	1.51016	1.87e-13
ENSCSAG00000016703	1.50735	5.14e-08
ENSCSAG00000003251	1.50625	3.43e-12
ENSCSAG00000011296	1.50575	0.000186066
ENSCSAG00000006872	1.50505	4.35e-11
ENSCSAG00000003947	1.50493	0.0382882
ENSCSAG00000007873	1.50126	4.09e-05
ENSCSAG00000010742	1.50102	3.19e-11
ENSCSAG00000007819	1.5007	3.55e-06
ENSCSAG00000014450	1.49946	1.37e-06
ENSCSAG00000015367	1.49935	0.0154579
ENSCSAG00000010505	1.4986	5.68e-06
ENSCSAG00000003290	1.49819	2.88e-08
ENSCSAG00000006670	1.49752	0.00038914
ENSCSAG00000006222	1.49635	0.00181127
ENSCSAG00000019022	1.49575	2.47e-05
ENSCSAG00000000027	1.49396	0.000665466
ENSCSAG00000015198	1.49276	6.72e-06
ENSCSAG00000003490	1.49248	8.88e-06
ENSCSAG00000007078	1.49152	0.000151122
ENSCSAG00000014752	1.49085	4.29e-06
ENSCSAG00000000271	1.49002	0.016228
ENSCSAG00000008557	1.48829	3.03e-06
ENSCSAG00000004096	1.48817	8.06e-06
ENSCSAG00000008021	1.48729	0.0294615
ENSCSAG00000014102	1.48715	4.1e-07
ENSCSAG00000016607	1.48681	7.37e-05
ENSCSAG00000013307	1.48668	3.88e-08
ENSCSAG00000018268	1.48527	3.26e-07
ENSCSAG00000002915	1.48422	5.21e-05
ENSCSAG00000003563	1.48394	3.41e-05
ENSCSAG00000001336	1.48348	1.9e-08
ENSCSAG00000015249	1.48292	4.09e-06
ENSCSAG00000006486	1.48277	2.06e-08
ENSCSAG00000007308	1.4808	1.63e-07
ENSCSAG00000017063	1.48062	2.91e-05
ENSCSAG00000010498	1.47901	1.29e-05
ENSCSAG00000002908	1.47817	0.028762
ENSCSAG00000006822	1.47454	0.0215638
ENSCSAG00000017924	1.47129	2.57e-06
ENSCSAG00000012403	1.47039	3.45e-15
ENSCSAG00000017268	1.46995	0.00865418
ENSCSAG00000016749	1.46933	0.0076766
ENSCSAG00000003556	1.4686	3.02e-07
ENSCSAG00000002314	1.46654	3.22e-07
ENSCSAG00000019098	1.45973	0.000106349
ENSCSAG00000019978	1.45764	0.029432
ENSCSAG00000008416	1.45692	4.07e-05
ENSCSAG00000014351	1.45659	0.00145207
ENSCSAG00000010667	1.45468	0.00142409
ENSCSAG00000000997	1.45392	0.00152569
ENSCSAG00000004211	1.45223	9.19e-05
ENSCSAG00000016862	1.45174	3.66e-06
ENSCSAG00000000829	1.44832	0.0326652
ENSCSAG00000004388	1.44832	2.06e-06
ENSCSAG00000009761	1.447	1.77e-06
ENSCSAG00000001175	1.44561	2.98e-07
ENSCSAG00000013299	1.44395	3.99e-09
ENSCSAG00000003422	1.44175	3.62e-11
ENSCSAG00000001127	1.44114	7.89e-10
ENSCSAG00000002033	1.44021	7.49e-07
ENSCSAG00000019045	1.43847	0.0160353
ENSCSAG00000012367	1.43847	0.0481172
ENSCSAG00000012191	1.43819	1.73e-06
ENSCSAG00000012782	1.43764	3.47e-05
ENSCSAG00000004953	1.43644	8.09e-10
ENSCSAG00000000006	1.43501	0.000539326
ENSCSAG00000009091	1.43497	1.73e-06
ENSCSAG00000000035	1.43331	0.00322474
ENSCSAG00000002867	1.43292	9.3e-10
ENSCSAG00000007965	1.43093	1.16e-05
ENSCSAG00000007854	1.43011	2.38e-07
ENSCSAG00000003171	1.42983	3.93e-07
ENSCSAG00000006668	1.4293	0.0165806
ENSCSAG00000011689	1.42743	2.88e-11
ENSCSAG00000009450	1.42638	2.2e-06
ENSCSAG00000011516	1.42574	0.00848812
ENSCSAG00000012804	1.42558	0.017145
ENSCSAG00000017100	1.42549	0.020931
ENSCSAG00000006735	1.42464	0.000445743
ENSCSAG00000007240	1.42461	6.12e-13
ENSCSAG00000010488	1.4237	0.000732825
ENSCSAG00000010538	1.42369	0.020526
ENSCSAG00000008376	1.42354	4.23e-06
ENSCSAG00000008805	1.42279	7.01e-05
ENSCSAG00000002081	1.42266	0.000101056
ENSCSAG00000000028	1.42232	0.00229311
ENSCSAG00000012374	1.42213	2.71e-07
ENSCSAG00000016682	1.42185	1.99e-06
ENSCSAG00000010725	1.42133	9.23e-05
ENSCSAG00000011484	1.42102	2.3e-06
ENSCSAG00000014923	1.42077	1.47e-09
ENSCSAG00000000992	1.41947	4.26e-05
ENSCSAG00000009047	1.41912	0.0184231
ENSCSAG00000013862	1.41765	7.02e-05
ENSCSAG00000004357	1.41608	3.97e-05
ENSCSAG00000002170	1.41551	0.000151915
ENSCSAG00000005321	1.41231	2.18e-05
ENSCSAG00000004778	1.41019	1.07e-07
ENSCSAG00000012607	1.40808	0.0126299
ENSCSAG00000009502	1.40739	1.91e-05
ENSCSAG00000018192	1.40723	1.27e-06
ENSCSAG00000016886	1.40693	0.000136253
ENSCSAG00000000022	1.40693	0.00221275
ENSCSAG00000003055	1.40551	0.00133886
ENSCSAG00000009049	1.40294	6.13e-08
ENSCSAG00000004184	1.40287	0.000213049
ENSCSAG00000017515	1.40275	4.47e-06
ENSCSAG00000008045	1.40232	0.0395277
ENSCSAG00000004400	1.40211	0.000187466
ENSCSAG00000014827	1.40004	1.88e-06
ENSCSAG00000017674	1.39926	5.93e-06
ENSCSAG00000015161	1.39885	2.84e-07
ENSCSAG00000010343	1.39832	4.21e-09
ENSCSAG00000004087	1.39742	1.12e-05
ENSCSAG00000016138	1.39687	0.00129783
ENSCSAG00000009066	1.39607	1.62e-05
ENSCSAG00000004846	1.39575	4.67e-13
ENSCSAG00000001009	1.39563	1.77e-06
ENSCSAG00000002986	1.39454	9.46e-05
ENSCSAG00000002529	1.39103	0.00655313
ENSCSAG00000007270	1.39076	0.0113381
ENSCSAG00000017285	1.38991	1.26e-06
ENSCSAG00000014579	1.38715	1.55e-10
ENSCSAG00000016103	1.38696	0.0159125
ENSCSAG00000010380	1.38558	0.0145291
ENSCSAG00000011645	1.38513	6.7e-06
ENSCSAG00000005879	1.38471	1.44e-11
ENSCSAG00000015114	1.38396	9.6e-05
ENSCSAG00000007097	1.38391	2.74e-09
ENSCSAG00000004726	1.38306	2.61e-05
ENSCSAG00000006845	1.38275	0.000100278
ENSCSAG00000002636	1.38096	2.67e-08
ENSCSAG00000002264	1.3791	0.0497475
ENSCSAG00000007262	1.37888	4.57e-07
ENSCSAG00000004892	1.37766	0.000127731
ENSCSAG00000011802	1.37661	8.14e-05
ENSCSAG00000005004	1.37638	0.000765558
ENSCSAG00000015792	1.3756	0.0150796
ENSCSAG00000022575	1.3737	0.000580769
ENSCSAG00000016202	1.37346	6.63e-07
ENSCSAG00000006899	1.37322	0.00119686
ENSCSAG00000005554	1.37293	4.16e-08
ENSCSAG00000017470	1.37256	7.02e-06
ENSCSAG00000008748	1.37221	0.000193953
ENSCSAG00000010053	1.37164	0.000398232
ENSCSAG00000016121	1.37102	1.56e-05
ENSCSAG00000004089	1.36926	0.00428082
ENSCSAG00000010153	1.36745	5.02e-08
ENSCSAG00000002518	1.36616	0.000102396
ENSCSAG00000013202	1.36613	4.99e-06
ENSCSAG00000014035	1.36472	0.00951486
ENSCSAG00000004046	1.36464	1.35e-06
ENSCSAG00000010914	1.36328	0.0166362
ENSCSAG00000011504	1.36322	2.05e-05
ENSCSAG00000004880	1.35997	1.24e-07
ENSCSAG00000008347	1.3591	0.00186893
ENSCSAG00000002217	1.35821	4.51e-08
ENSCSAG00000001198	1.35816	3.9e-05
ENSCSAG00000007419	1.35792	0.000233823
ENSCSAG00000012945	1.35781	1.15e-05
ENSCSAG00000007909	1.35711	0.000508857
ENSCSAG00000012405	1.3568	0.00267267
ENSCSAG00000012014	1.35551	0.0324089
ENSCSAG00000008126	1.35479	0.00246905
ENSCSAG00000015363	1.35362	7.89e-06
ENSCSAG00000009194	1.35311	0.000428641
ENSCSAG00000009682	1.35126	0.000307973
ENSCSAG00000014948	1.35121	8.03e-07
ENSCSAG00000006369	1.34886	1.79e-08
ENSCSAG00000013538	1.34803	1.76e-06
ENSCSAG00000009523	1.34762	5.2e-09
ENSCSAG00000016884	1.34676	2.01e-06
ENSCSAG00000011372	1.34649	0.00241465
ENSCSAG00000000960	1.34585	2.06e-06
ENSCSAG00000004797	1.34189	0.00404152
ENSCSAG00000002536	1.34077	0.000365865
ENSCSAG00000013779	1.33947	1.66e-07
ENSCSAG00000010552	1.33858	5.83e-05
ENSCSAG00000005209	1.33602	2.12e-05
ENSCSAG00000012559	1.33497	7.86e-07
ENSCSAG00000014522	1.3346	4.06e-06
ENSCSAG00000014690	1.33332	0.043317
ENSCSAG00000019751	1.33322	0.000164196
ENSCSAG00000003880	1.33319	1.91e-07
ENSCSAG00000008983	1.33317	2.22e-06
ENSCSAG00000004358	1.33312	3.97e-10
ENSCSAG00000016841	1.33274	0.0186936
ENSCSAG00000000837	1.33247	5.66e-06
ENSCSAG00000012385	1.3319	0.0124613
ENSCSAG00000015262	1.33172	0.000152239
ENSCSAG00000005561	1.33104	2.94e-07
ENSCSAG00000011057	1.3309	0.0326914
ENSCSAG00000005710	1.32916	2.49e-06
ENSCSAG00000003375	1.32822	1.27e-07
ENSCSAG00000017541	1.32803	6.93e-09
ENSCSAG00000018221	1.32795	3.44e-07
ENSCSAG00000001459	1.32588	0.00482322
ENSCSAG00000005815	1.32523	0.00714938
ENSCSAG00000005790	1.32503	0.000438046
ENSCSAG00000020780	1.32477	0.00339195
ENSCSAG00000011258	1.32397	0.00621625
ENSCSAG00000010449	1.32157	0.0498519
ENSCSAG00000002550	1.32145	4.1e-08
ENSCSAG00000018156	1.32142	0.000167763
ENSCSAG00000003483	1.31896	2.15e-06
ENSCSAG00000012217	1.31872	1.09e-07
ENSCSAG00000019087	1.31824	0.000114409
ENSCSAG00000012839	1.31728	0.000702844
ENSCSAG00000023309	1.31711	3.35e-09
ENSCSAG00000014069	1.31709	8.28e-11
ENSCSAG00000014200	1.31587	0.0105081
ENSCSAG00000010612	1.314	0.000423463
ENSCSAG00000009190	1.31285	0.00333865
ENSCSAG00000004853	1.31257	0.00880758
ENSCSAG00000014065	1.31254	1.13e-05
ENSCSAG00000005649	1.31161	1.01e-10
ENSCSAG00000012703	1.31106	0.00403861
ENSCSAG00000005616	1.31001	0.000479742
ENSCSAG00000010630	1.30975	0.000211469
ENSCSAG00000016824	1.30836	2.69e-06
ENSCSAG00000004604	1.30802	4.45e-09
ENSCSAG00000001036	1.30777	0.000284364
ENSCSAG00000016693	1.30713	0.00241649
ENSCSAG00000012146	1.30434	9.96e-07
ENSCSAG00000015536	1.30383	0.00512236
ENSCSAG00000007650	1.30246	3.99e-07
ENSCSAG00000004172	1.30245	0.000548779
ENSCSAG00000005180	1.30229	2.46e-07
ENSCSAG00000015878	1.30193	0.000462169
ENSCSAG00000012908	1.30085	3.45e-09
ENSCSAG00000015793	1.29978	6.15e-05
ENSCSAG00000012565	1.29675	1.51e-05
ENSCSAG00000000705	1.29646	0.0338883
ENSCSAG00000002448	1.29496	2.56e-07
ENSCSAG00000012116	1.29473	0.0020542
ENSCSAG00000008402	1.29381	0.000969049
ENSCSAG00000010492	1.29317	0.000337374
ENSCSAG00000016891	1.29262	2.91e-05
ENSCSAG00000001227	1.29133	2.53e-06
ENSCSAG00000017845	1.29102	0.000126181
ENSCSAG00000001040	1.29078	0.00386574
ENSCSAG00000002572	1.29042	7.02e-10
ENSCSAG00000008250	1.29036	0.0266842
ENSCSAG00000008730	1.29025	0.000593159
ENSCSAG00000014141	1.28799	0.04663
ENSCSAG00000002841	1.28788	0.0426467
ENSCSAG00000002988	1.2878	0.000171277
ENSCSAG00000013040	1.2872	0.00947454
ENSCSAG00000004202	1.28705	0.0044485
ENSCSAG00000018924	1.28674	0.0132136
ENSCSAG00000010491	1.28452	0.000426423
ENSCSAG00000019100	1.28401	0.00157275
ENSCSAG00000006037	1.28336	1.2e-06
ENSCSAG00000007255	1.28207	4.99e-11
ENSCSAG00000016656	1.28107	6.17e-05
ENSCSAG00000013064	1.27743	0.000126467
ENSCSAG00000010276	1.27707	0.000812225
ENSCSAG00000009462	1.27564	0.000295178
ENSCSAG00000004911	1.27459	3.05e-08
ENSCSAG00000005947	1.27445	0.00895515
ENSCSAG00000012203	1.27412	8.47e-08
ENSCSAG00000001290	1.27391	7.02e-05
ENSCSAG00000003128	1.27374	0.000384142
ENSCSAG00000001186	1.27215	4.84e-07
ENSCSAG00000005552	1.27203	0.0155991
ENSCSAG00000015807	1.27095	7.96e-09
ENSCSAG00000007851	1.27091	2.96e-06
ENSCSAG00000005173	1.26891	4.51e-06
ENSCSAG00000014877	1.26743	0.000451948
ENSCSAG00000002693	1.26601	1.23e-05
ENSCSAG00000003147	1.26587	0.0214446
ENSCSAG00000014378	1.26576	0.000859633
ENSCSAG00000001091	1.26461	1.01e-05
ENSCSAG00000003671	1.26352	0.0315033
ENSCSAG00000008443	1.26331	0.000294258
ENSCSAG00000008713	1.26218	0.000210523
ENSCSAG00000010466	1.26174	0.0388217
ENSCSAG00000008662	1.2608	0.00033517
ENSCSAG00000011558	1.26027	1.04e-06
ENSCSAG00000001141	1.25982	7.67e-06
ENSCSAG00000004597	1.25945	2.84e-09
ENSCSAG00000005413	1.25906	1.1e-05
ENSCSAG00000012492	1.25889	0.00249049
ENSCSAG00000006763	1.25863	0.0046504
ENSCSAG00000017150	1.25819	1.1e-06
ENSCSAG00000001328	1.25761	0.000888774
ENSCSAG00000010452	1.25737	0.0167022
ENSCSAG00000002893	1.25582	0.000133332
ENSCSAG00000012226	1.25556	0.00012208
ENSCSAG00000015634	1.25501	0.0153513
ENSCSAG00000007489	1.25483	9.71e-07
ENSCSAG00000011907	1.25412	0.00342076
ENSCSAG00000005798	1.25391	0.0271717
ENSCSAG00000005542	1.25379	8.35e-07
ENSCSAG00000019083	1.2533	7.69e-05
ENSCSAG00000012793	1.253	2.61e-05
ENSCSAG00000007446	1.25158	0.000891085
ENSCSAG00000003874	1.25145	9.06e-07
ENSCSAG00000003620	1.25136	0.0151888
ENSCSAG00000003734	1.25046	7.88e-06
ENSCSAG00000019294	1.24962	0.0141726
ENSCSAG00000004754	1.24932	0.00942088
ENSCSAG00000006015	1.24889	6.7e-05
ENSCSAG00000016687	1.24867	0.0302542
ENSCSAG00000011967	1.24844	0.000275023
ENSCSAG00000016566	1.2484	0.0107733
ENSCSAG00000005429	1.24766	0.00199354
ENSCSAG00000007026	1.2476	5.95e-06
ENSCSAG00000002896	1.24744	7.08e-06
ENSCSAG00000018186	1.24611	2.82e-05
ENSCSAG00000015568	1.24564	8.53e-09
ENSCSAG00000003289	1.24483	5.77e-07
ENSCSAG00000001854	1.24428	0.00298832
ENSCSAG00000012846	1.24421	3.84e-05
ENSCSAG00000018505	1.2412	0.0195831
ENSCSAG00000010418	1.23948	8.68e-06
ENSCSAG00000011006	1.23749	9.34e-07
ENSCSAG00000007033	1.23676	2.5e-05
ENSCSAG00000016802	1.23632	0.00127163
ENSCSAG00000014908	1.23598	0.000122644
ENSCSAG00000001156	1.23486	1.08e-08
ENSCSAG00000004439	1.23481	0.0240133
ENSCSAG00000009503	1.23409	3.61e-07
ENSCSAG00000011850	1.2339	2.17e-06
ENSCSAG00000005904	1.23232	0.00357814
ENSCSAG00000013269	1.23182	0.00047455
ENSCSAG00000010354	1.23175	0.0360778
ENSCSAG00000004843	1.23123	0.000652723
ENSCSAG00000016487	1.23117	1.89e-05
ENSCSAG00000009210	1.23104	5.89e-09
ENSCSAG00000005318	1.23076	0.000109256
ENSCSAG00000003124	1.23074	4.02e-05
ENSCSAG00000014635	1.22839	0.000102548
ENSCSAG00000012955	1.22792	0.000718464
ENSCSAG00000013151	1.22668	0.00853488
ENSCSAG00000008810	1.22594	0.0197096
ENSCSAG00000009684	1.22555	0.00260288
ENSCSAG00000008522	1.22472	5.17e-05
ENSCSAG00000000021	1.22446	0.0196641
ENSCSAG00000001229	1.22372	0.000190627
ENSCSAG00000016800	1.22366	1.25e-06
ENSCSAG00000012087	1.22361	2.18e-06
ENSCSAG00000001224	1.22313	5.96e-08
ENSCSAG00000009622	1.22309	1.21e-06
ENSCSAG00000001151	1.22294	0.00222315
ENSCSAG00000017914	1.22278	0.00145633
ENSCSAG00000007609	1.22113	0.00413435
ENSCSAG00000003187	1.2211	0.024401
ENSCSAG00000013053	1.22024	0.000713253
ENSCSAG00000017558	1.21967	0.000206163
ENSCSAG00000005380	1.2193	2.45e-08
ENSCSAG00000006552	1.21911	0.00658772
ENSCSAG00000000900	1.21887	3.29e-06
ENSCSAG00000016660	1.21867	0.00157664
ENSCSAG00000015861	1.21848	0.00862215
ENSCSAG00000014196	1.21823	9.08e-05
ENSCSAG00000006153	1.2173	0.00246073
ENSCSAG00000016376	1.21571	0.00142525
ENSCSAG00000007100	1.21323	7.69e-07
ENSCSAG00000001039	1.21174	0.0174264
ENSCSAG00000004051	1.21088	0.00774334
ENSCSAG00000004056	1.21034	0.042319
ENSCSAG00000013364	1.21028	6.56e-06
ENSCSAG00000013242	1.20978	1.84e-05
ENSCSAG00000008018	1.20815	0.000351946
ENSCSAG00000000745	1.20729	0.0436632
ENSCSAG00000010938	1.20719	0.00317996
ENSCSAG00000002345	1.20604	7.1e-05
ENSCSAG00000005157	1.20593	0.00796916
ENSCSAG00000014573	1.20561	0.0301192
ENSCSAG00000005771	1.20561	0.00519365
ENSCSAG00000002580	1.20348	0.0433894
ENSCSAG00000017542	1.20261	0.00122244
ENSCSAG00000002116	1.20259	0.00895165
ENSCSAG00000014720	1.20177	0.0021224
ENSCSAG00000000652	1.20111	0.000959688
ENSCSAG00000012944	1.2007	0.0183718
ENSCSAG00000001763	1.19867	0.000187019
ENSCSAG00000001225	1.19844	0.00660318
ENSCSAG00000010524	1.19767	2.01e-09
ENSCSAG00000007017	1.19761	1.98e-05
ENSCSAG00000003372	1.19708	4.79e-07
ENSCSAG00000004966	1.19654	5.13e-05
ENSCSAG00000002653	1.19481	0.00810003
ENSCSAG00000001102	1.19432	0.000151513
ENSCSAG00000015742	1.19342	0.00302886
ENSCSAG00000005540	1.19276	0.000764006
ENSCSAG00000003895	1.19266	0.000642829
ENSCSAG00000014514	1.19251	0.000152056
ENSCSAG00000006772	1.1922	7.8e-08
ENSCSAG00000006475	1.19211	0.010228
ENSCSAG00000014707	1.19148	8.84e-05
ENSCSAG00000018670	1.19136	0.0118843
ENSCSAG00000014180	1.19017	0.000187647
ENSCSAG00000011994	1.18974	0.026056
ENSCSAG00000001049	1.18923	0.00762895
ENSCSAG00000007564	1.18849	0.000162442
ENSCSAG00000002966	1.18763	0.0217588
ENSCSAG00000015700	1.18728	0.00510347
ENSCSAG00000007743	1.1866	0.0204883
ENSCSAG00000002940	1.18644	0.000177642
ENSCSAG00000017291	1.186	0.00921925
ENSCSAG00000015659	1.18557	4.89e-07
ENSCSAG00000012292	1.18447	0.00668927
ENSCSAG00000013696	1.18433	0.00585325
ENSCSAG00000010502	1.18417	0.00590844
ENSCSAG00000015599	1.18373	9.96e-07
ENSCSAG00000005452	1.18288	3.66e-06
ENSCSAG00000008043	1.18266	0.0496907
ENSCSAG00000014854	1.18226	5.46e-10
ENSCSAG00000000019	1.18222	0.00146601
ENSCSAG00000002555	1.18148	1.17e-06
ENSCSAG00000016858	1.17943	0.000135016
ENSCSAG00000010986	1.17714	3.27e-05
ENSCSAG00000006553	1.17613	0.000186052
ENSCSAG00000016986	1.17566	4.6e-05
ENSCSAG00000014552	1.17461	0.000923667
ENSCSAG00000006940	1.17339	6.52e-05
ENSCSAG00000013027	1.17195	1.23e-05
ENSCSAG00000002175	1.17177	0.00172992
ENSCSAG00000001233	1.1711	6.36e-05
ENSCSAG00000007915	1.17029	4.26e-08
ENSCSAG00000016209	1.17012	2.18e-05
ENSCSAG00000000805	1.16986	9.06e-07
ENSCSAG00000007482	1.16965	0.00012871
ENSCSAG00000014861	1.16962	0.00112394
ENSCSAG00000011075	1.16949	0.000178126
ENSCSAG00000007260	1.16911	2.29e-07
ENSCSAG00000008843	1.16863	0.00756728
ENSCSAG00000017497	1.16857	0.00448049
ENSCSAG00000010277	1.16822	0.0323386
ENSCSAG00000015266	1.16677	0.0042182
ENSCSAG00000010872	1.16532	3.5e-06
ENSCSAG00000006164	1.16418	2.44e-05
ENSCSAG00000007827	1.16291	0.00102434
ENSCSAG00000010024	1.16241	0.00431135
ENSCSAG00000003766	1.16152	0.0180045
ENSCSAG00000009325	1.16014	1.01e-05
ENSCSAG00000004163	1.15855	5.73e-07
ENSCSAG00000007252	1.15853	0.00473466
ENSCSAG00000016639	1.15845	0.0484697
ENSCSAG00000006230	1.15792	4.03e-07
ENSCSAG00000007428	1.15757	0.000183723
ENSCSAG00000001193	1.15645	1.92e-05
ENSCSAG00000011337	1.15578	2.26e-06
ENSCSAG00000005619	1.15428	8.2e-06
ENSCSAG00000014718	1.15422	0.0253303
ENSCSAG00000015344	1.15359	4.24e-09
ENSCSAG00000004526	1.15289	0.000235423
ENSCSAG00000002795	1.15271	1.64e-08
ENSCSAG00000015838	1.15263	4.28e-05
ENSCSAG00000005706	1.15233	0.00548918
ENSCSAG00000007635	1.15065	0.00665357
ENSCSAG00000001584	1.1503	0.00161707
ENSCSAG00000007021	1.14974	9.82e-06
ENSCSAG00000005799	1.14922	0.00656085
ENSCSAG00000001681	1.14901	0.000221909
ENSCSAG00000008673	1.14893	0.00739689
ENSCSAG00000012592	1.14857	0.000111863
ENSCSAG00000014712	1.14727	0.00195171
ENSCSAG00000008139	1.14636	0.0388263
ENSCSAG00000005114	1.14504	0.000448092
ENSCSAG00000001486	1.14468	0.00148188
ENSCSAG00000010522	1.14458	0.0186606
ENSCSAG00000007833	1.14455	4.77e-05
ENSCSAG00000016581	1.14379	0.0326604
ENSCSAG00000010430	1.143	0.0291307
ENSCSAG00000000447	1.14218	0.0150522
ENSCSAG00000011023	1.14128	0.00365061
ENSCSAG00000001256	1.14037	0.0341367
ENSCSAG00000016892	1.13935	0.00101857
ENSCSAG00000012339	1.13934	0.0356352
ENSCSAG00000007445	1.13908	0.00189302
ENSCSAG00000004529	1.13806	6.38e-05
ENSCSAG00000003304	1.13781	0.0148285
ENSCSAG00000008711	1.1368	3.64e-07
ENSCSAG00000005523	1.13506	0.00439167
ENSCSAG00000009247	1.13441	7.47e-05
ENSCSAG00000005379	1.13417	0.00296023
ENSCSAG00000015963	1.13409	0.00640011
ENSCSAG00000015494	1.13262	0.0129092
ENSCSAG00000017922	1.13243	0.0393177
ENSCSAG00000013052	1.13143	7.57e-06
ENSCSAG00000000379	1.13018	0.0272535
ENSCSAG00000014855	1.1301	1.53e-07
ENSCSAG00000010451	1.12983	0.0072086
ENSCSAG00000018011	1.1298	8.2e-06
ENSCSAG00000003971	1.12946	0.00113029
ENSCSAG00000010749	1.12764	2.18e-08
ENSCSAG00000006871	1.1257	0.000358638
ENSCSAG00000007440	1.12483	8.77e-05
ENSCSAG00000007934	1.12342	2.5e-05
ENSCSAG00000009043	1.1224	0.0202673
ENSCSAG00000010270	1.12233	0.000915704
ENSCSAG00000009743	1.12221	0.012592
ENSCSAG00000013146	1.12212	0.000154376
ENSCSAG00000009789	1.12201	0.000166132
ENSCSAG00000004340	1.12192	0.00432235
ENSCSAG00000004139	1.12189	1.36e-05
ENSCSAG00000008305	1.12124	1.8e-05
ENSCSAG00000010935	1.12063	5.89e-07
ENSCSAG00000013606	1.12056	0.0170591
ENSCSAG00000018104	1.11945	0.000992804
ENSCSAG00000011859	1.11813	5.11e-07
ENSCSAG00000017752	1.11711	0.0165932
ENSCSAG00000003194	1.11538	0.0292331
ENSCSAG00000015745	1.11369	0.000262036
ENSCSAG00000011563	1.11351	0.0284178
ENSCSAG00000000910	1.11325	0.00173318
ENSCSAG00000010350	1.11313	0.00252715
ENSCSAG00000004931	1.1121	0.00670614
ENSCSAG00000012991	1.11113	0.000198138
ENSCSAG00000008860	1.11024	0.00925696
ENSCSAG00000007901	1.10895	3.59e-07
ENSCSAG00000007636	1.10857	0.000234485
ENSCSAG00000007886	1.10826	0.000262329
ENSCSAG00000012434	1.10741	0.000718323
ENSCSAG00000012318	1.10681	3.02e-06
ENSCSAG00000016754	1.10579	0.0051307
ENSCSAG00000010995	1.10558	0.0148059
ENSCSAG00000014216	1.10494	0.00358469
ENSCSAG00000015710	1.10383	2.24e-06
ENSCSAG00000001247	1.10299	0.00843829
ENSCSAG00000006783	1.10227	0.000259702
ENSCSAG00000005355	1.102	0.00482549
ENSCSAG00000001908	1.10082	0.00170653
ENSCSAG00000008545	1.10078	0.000491266
ENSCSAG00000003070	1.09984	0.0014312
ENSCSAG00000012541	1.09904	0.00678235
ENSCSAG00000004391	1.09787	0.00135236
ENSCSAG00000005208	1.09749	6.41e-07
ENSCSAG00000010167	1.09498	0.000123232
ENSCSAG00000006330	1.09436	0.000103826
ENSCSAG00000022628	1.09401	0.0046421
ENSCSAG00000016110	1.09324	0.0194584
ENSCSAG00000003764	1.09323	2.61e-05
ENSCSAG00000008917	1.09295	2.11e-05
ENSCSAG00000017188	1.09255	3.57e-05
ENSCSAG00000013215	1.09221	0.000557246
ENSCSAG00000020326	1.09212	2.31e-06
ENSCSAG00000013513	1.09168	6.16e-06
ENSCSAG00000003282	1.09135	0.0115437
ENSCSAG00000002421	1.09055	0.000260423
ENSCSAG00000002364	1.08937	1.18e-06
ENSCSAG00000016945	1.08912	0.00033218
ENSCSAG00000010064	1.08894	0.000288392
ENSCSAG00000011752	1.08886	0.0167983
ENSCSAG00000002886	1.08642	0.0292214
ENSCSAG00000013504	1.08608	0.0186756
ENSCSAG00000008135	1.08509	0.000123233
ENSCSAG00000016025	1.08252	0.0220939
ENSCSAG00000015528	1.08219	1.92e-05
ENSCSAG00000009459	1.08208	0.0021364
ENSCSAG00000015767	1.08044	0.022253
ENSCSAG00000001069	1.08036	0.0201713
ENSCSAG00000015432	1.08024	2.95e-06
ENSCSAG00000008171	1.07957	0.00307218
ENSCSAG00000006487	1.07858	0.000904688
ENSCSAG00000012790	1.07848	0.0017559
ENSCSAG00000008911	1.07757	0.00927184
ENSCSAG00000016763	1.07681	0.00120179
ENSCSAG00000008613	1.07547	0.000186346
ENSCSAG00000016232	1.07501	1.19e-05
ENSCSAG00000015795	1.0741	0.00119425
ENSCSAG00000009988	1.07318	1.07e-05
ENSCSAG00000017076	1.07258	0.00353516
ENSCSAG00000016302	1.07235	0.0162695
ENSCSAG00000010574	1.0694	0.0136966
ENSCSAG00000013063	1.0691	0.0459732
ENSCSAG00000004521	1.06779	5.32e-06
ENSCSAG00000003362	1.06667	0.00171493
ENSCSAG00000019616	1.06663	0.021494
ENSCSAG00000002098	1.06517	0.00215895
ENSCSAG00000001210	1.06511	0.0010245
ENSCSAG00000017270	1.06317	0.0455123
ENSCSAG00000007160	1.0629	0.00742796
ENSCSAG00000003332	1.06266	0.00189533
ENSCSAG00000008609	1.06261	0.0110452
ENSCSAG00000002390	1.06208	0.00270746
ENSCSAG00000001557	1.06139	1.61e-08
ENSCSAG00000016562	1.05887	0.000440966
ENSCSAG00000000016	1.05851	0.00344919
ENSCSAG00000004939	1.0578	6.62e-05
ENSCSAG00000000691	1.0578	0.0347837
ENSCSAG00000013938	1.05734	0.00602118
ENSCSAG00000003034	1.05685	0.0113584
ENSCSAG00000002463	1.0567	0.000547318
ENSCSAG00000013226	1.05666	0.000390763
ENSCSAG00000012918	1.05582	1.33e-05
ENSCSAG00000014765	1.05466	0.0321856
ENSCSAG00000010679	1.0545	0.000114202
ENSCSAG00000012343	1.05431	0.00244519
ENSCSAG00000001238	1.0542	0.0113157
ENSCSAG00000008459	1.05404	0.00166069
ENSCSAG00000014317	1.05375	0.00103655
ENSCSAG00000004750	1.05248	0.0339757
ENSCSAG00000004819	1.05197	0.00226768
ENSCSAG00000008815	1.05166	0.000590774
ENSCSAG00000006885	1.0513	0.010932
ENSCSAG00000004453	1.05083	2.24e-05
ENSCSAG00000008604	1.04999	9.9e-06
ENSCSAG00000013961	1.04904	1.88e-05
ENSCSAG00000005108	1.04865	0.0331064
ENSCSAG00000013214	1.04853	0.00162355
ENSCSAG00000015545	1.04762	0.00148429
ENSCSAG00000008804	1.04755	0.0261186
ENSCSAG00000019280	1.04497	0.0354179
ENSCSAG00000011617	1.0446	5.65e-05
ENSCSAG00000000766	1.04393	0.00066887
ENSCSAG00000013426	1.04385	0.0118358
ENSCSAG00000009515	1.0434	0.000204301
ENSCSAG00000016388	1.04334	0.00247077
ENSCSAG00000015635	1.04186	2.05e-05
ENSCSAG00000007904	1.04098	0.00342706
ENSCSAG00000007047	1.04089	1.39e-05
ENSCSAG00000000779	1.04002	0.00607418
ENSCSAG00000003101	1.03996	0.0151786
ENSCSAG00000004780	1.03976	0.0127812
ENSCSAG00000019110	1.03909	0.0120151
ENSCSAG00000009007	1.03847	0.000220066
ENSCSAG00000003017	1.03805	0.0321007
ENSCSAG00000012298	1.03668	0.000139091
ENSCSAG00000014554	1.03643	0.00073968
ENSCSAG00000007559	1.03581	0.0286458
ENSCSAG00000006870	1.03489	2.73e-06
ENSCSAG00000015470	1.03435	0.000425199
ENSCSAG00000006466	1.03332	0.00146965
ENSCSAG00000007386	1.03316	2.77e-05
ENSCSAG00000013980	1.03301	0.000678206
ENSCSAG00000013699	1.03248	2.89e-05
ENSCSAG00000010188	1.0317	0.000556064
ENSCSAG00000012543	1.03135	0.000918878
ENSCSAG00000005748	1.03117	0.0308831
ENSCSAG00000015177	1.03077	3.24e-06
ENSCSAG00000009017	1.03051	2.09e-07
ENSCSAG00000014379	1.03041	2.58e-05
ENSCSAG00000017479	1.03009	0.00349016
ENSCSAG00000003536	1.03003	0.0173611
ENSCSAG00000010533	1.02889	0.000751126
ENSCSAG00000005099	1.02885	2.04e-05
ENSCSAG00000004479	1.02859	0.00566026
ENSCSAG00000011906	1.02826	0.00430265
ENSCSAG00000002648	1.02818	0.000304112
ENSCSAG00000012938	1.02798	1.07e-05
ENSCSAG00000011074	1.02781	0.0180501
ENSCSAG00000008641	1.02775	0.0250112
ENSCSAG00000003374	1.02736	6.55e-05
ENSCSAG00000011509	1.02535	0.0118304
ENSCSAG00000002631	1.02525	0.00151708
ENSCSAG00000015504	1.02523	7.05e-05
ENSCSAG00000015986	1.02455	0.0140965
ENSCSAG00000009939	1.02358	0.0236368
ENSCSAG00000007528	1.02341	0.00369393
ENSCSAG00000015468	1.0234	0.010028
ENSCSAG00000001694	1.02328	0.00619637
ENSCSAG00000019729	1.021	0.0350154
ENSCSAG00000011508	1.02072	0.000596554
ENSCSAG00000015476	1.02031	1.89e-06
ENSCSAG00000013235	1.01938	0.00159001
ENSCSAG00000004446	1.01911	0.0234408
ENSCSAG00000012572	1.01847	0.00701723
ENSCSAG00000018768	1.01839	0.0141844
ENSCSAG00000016126	1.01812	0.00185658
ENSCSAG00000002329	1.01778	2.51e-05
ENSCSAG00000008672	1.01759	0.00481905
ENSCSAG00000012037	1.01643	0.00117161
ENSCSAG00000013077	1.01494	0.00242081
ENSCSAG00000009399	1.01492	0.00863938
ENSCSAG00000005210	1.01337	0.0140256
ENSCSAG00000006889	1.01289	0.00220674
ENSCSAG00000001159	1.01244	0.000274708
ENSCSAG00000017000	1.01215	0.00201008
ENSCSAG00000011816	1.01181	0.00348969
ENSCSAG00000013633	1.01174	0.00674297
ENSCSAG00000007553	1.01129	3.11e-07
ENSCSAG00000015514	1.01054	0.00509886
ENSCSAG00000000684	1.0102	0.0144048
ENSCSAG00000007661	1.00858	4.9e-06
ENSCSAG00000007124	1.00734	0.0138225
ENSCSAG00000017410	1.00618	0.000260528
ENSCSAG00000006410	1.00601	0.00210459
ENSCSAG00000009100	1.00459	0.00153252
ENSCSAG00000010936	1.00356	0.000413898
ENSCSAG00000016211	1.0029	0.018379
ENSCSAG00000017431	1.00155	2.78e-07
ENSCSAG00000019652	1.00125	6.23e-06
ENSCSAG00000006615	1.0004	0.00535648
ENSCSAG00000011804	0.999124	0.0214948
ENSCSAG00000018191	0.998813	0.0150433
ENSCSAG00000001062	0.997644	5.64e-05
ENSCSAG00000002544	0.997543	0.0202924
ENSCSAG00000006083	0.997396	0.000439745
ENSCSAG00000001027	0.997193	1.28e-06
ENSCSAG00000010743	0.99586	0.000994458
ENSCSAG00000017125	0.995344	0.000106884
ENSCSAG00000007543	0.995323	0.0068221
ENSCSAG00000000700	0.994915	7.18e-05
ENSCSAG00000015542	0.994892	0.0298721
ENSCSAG00000003057	0.994204	0.00799942
ENSCSAG00000005647	0.994075	0.0161188
ENSCSAG00000013563	0.993874	0.0358616
ENSCSAG00000027784	0.991655	0.0363475
ENSCSAG00000009604	0.991539	0.0398273
ENSCSAG00000000810	0.99133	0.000436712
ENSCSAG00000012000	0.99042	0.014723
ENSCSAG00000006375	0.990034	0.0329967
ENSCSAG00000013952	0.989769	5.07e-05
ENSCSAG00000007341	0.989687	0.00224783
ENSCSAG00000015295	0.989634	3.81e-05
ENSCSAG00000019081	0.989366	0.000182265
ENSCSAG00000000638	0.989365	0.0474804
ENSCSAG00000014893	0.989083	3.33e-05
ENSCSAG00000012054	0.988484	0.00601542
ENSCSAG00000002139	0.987151	0.0178695
ENSCSAG00000001732	0.986936	0.0408864
ENSCSAG00000009021	0.98689	0.00575504
ENSCSAG00000019756	0.986409	0.0149187
ENSCSAG00000002311	0.985294	8.03e-05
ENSCSAG00000013464	0.984892	0.00265896
ENSCSAG00000002686	0.984513	2.45e-05
ENSCSAG00000002071	0.984471	0.0357978
ENSCSAG00000015190	0.984425	1.79e-05
ENSCSAG00000017605	0.98407	0.0417969
ENSCSAG00000012729	0.98223	0.0227169
ENSCSAG00000014071	0.982182	0.000173443
ENSCSAG00000012375	0.981899	0.000135511
ENSCSAG00000018890	0.981644	0.00649529
ENSCSAG00000002150	0.981006	5.2e-05
ENSCSAG00000013773	0.980887	0.0238433
ENSCSAG00000013794	0.980685	0.00774088
ENSCSAG00000010174	0.980541	0.0134992
ENSCSAG00000013291	0.979976	0.00137889
ENSCSAG00000011231	0.979953	0.00362542
ENSCSAG00000011996	0.979707	0.000743577
ENSCSAG00000015907	0.979614	5.84e-06
ENSCSAG00000002086	0.97959	0.0010153
ENSCSAG00000005484	0.97951	6.19e-06
ENSCSAG00000006957	0.979509	0.0421229
ENSCSAG00000016225	0.978531	0.00580346
ENSCSAG00000014006	0.97843	0.000518541
ENSCSAG00000005891	0.978034	0.0443529
ENSCSAG00000011328	0.97753	0.0316939
ENSCSAG00000018613	0.97491	0.0024599
ENSCSAG00000007391	0.974881	0.0181682
ENSCSAG00000004938	0.97447	0.000274418
ENSCSAG00000018025	0.974209	8.79e-05
ENSCSAG00000014739	0.974008	0.00461669
ENSCSAG00000000255	0.973948	0.0361236
ENSCSAG00000009532	0.973843	0.00497443
ENSCSAG00000010624	0.973458	0.00690951
ENSCSAG00000015889	0.973243	0.000631169
ENSCSAG00000007031	0.972522	3.1e-05
ENSCSAG00000008620	0.972184	0.0014041
ENSCSAG00000011431	0.971739	1.14e-05
ENSCSAG00000010755	0.970719	1.2e-06
ENSCSAG00000006760	0.970536	7.29e-06
ENSCSAG00000011053	0.969198	0.0363804
ENSCSAG00000007299	0.968433	0.000114963
ENSCSAG00000006204	0.967352	0.047141
ENSCSAG00000012193	0.966826	0.000403845
ENSCSAG00000012632	0.96677	0.00245367
ENSCSAG00000015647	0.965865	0.0155884
ENSCSAG00000012089	0.96579	0.00254223
ENSCSAG00000012903	0.964843	0.000533512
ENSCSAG00000014813	0.964066	6.52e-06
ENSCSAG00000007774	0.963701	0.000168237
ENSCSAG00000008429	0.962875	0.0446705
ENSCSAG00000011123	0.961708	0.00303185
ENSCSAG00000019077	0.961352	0.0002208
ENSCSAG00000001014	0.960861	3.85e-05
ENSCSAG00000003433	0.960417	0.0229883
ENSCSAG00000026316	0.960355	0.00158156
ENSCSAG00000011079	0.959039	0.000561955
ENSCSAG00000009266	0.958916	0.00292535
ENSCSAG00000018937	0.958504	0.00243343
ENSCSAG00000005126	0.957685	0.000442376
ENSCSAG00000012605	0.957508	0.0114622
ENSCSAG00000010629	0.956398	0.0488825
ENSCSAG00000007367	0.956315	0.0114922
ENSCSAG00000013753	0.956202	0.000197877
ENSCSAG00000008744	0.956188	0.00046119
ENSCSAG00000017604	0.955834	0.000539043
ENSCSAG00000005388	0.95534	0.00880675
ENSCSAG00000007709	0.955249	0.00517398
ENSCSAG00000007239	0.954004	0.0242827
ENSCSAG00000004071	0.953358	0.000924626
ENSCSAG00000019097	0.952849	0.00781143
ENSCSAG00000014939	0.952739	0.000228399
ENSCSAG00000007123	0.95207	7.73e-05
ENSCSAG00000015286	0.951758	4.13e-05
ENSCSAG00000002809	0.951604	0.0082409
ENSCSAG00000018081	0.951506	0.0321932
ENSCSAG00000004948	0.951394	0.0100779
ENSCSAG00000011326	0.950793	3.01e-05
ENSCSAG00000007719	0.950753	0.00433322
ENSCSAG00000005118	0.950265	0.0263136
ENSCSAG00000012636	0.949729	5.82e-05
ENSCSAG00000012928	0.948573	0.00196172
ENSCSAG00000003026	0.948386	0.00116728
ENSCSAG00000013802	0.947735	0.000220706
ENSCSAG00000008897	0.94765	0.00158262
ENSCSAG00000012262	0.947551	9.39e-05
ENSCSAG00000013383	0.947051	7.49e-05
ENSCSAG00000006450	0.945385	0.0101519
ENSCSAG00000012772	0.94489	0.000508592
ENSCSAG00000013718	0.943984	0.0205798
ENSCSAG00000011753	0.943716	8.86e-06
ENSCSAG00000015586	0.94356	0.0156075
ENSCSAG00000008541	0.943438	6.2e-05
ENSCSAG00000014120	0.943205	0.000107653
ENSCSAG00000011607	0.943177	0.019476
ENSCSAG00000013131	0.942356	0.00657789
ENSCSAG00000002038	0.942155	0.00219363
ENSCSAG00000005760	0.941532	0.00083476
ENSCSAG00000007294	0.941162	7.83e-05
ENSCSAG00000009579	0.939454	1.49e-05
ENSCSAG00000015050	0.938981	2.94e-05
ENSCSAG00000006051	0.938875	0.00288066
ENSCSAG00000008986	0.938481	0.0043086
ENSCSAG00000010734	0.936314	6.39e-06
ENSCSAG00000013384	0.936269	0.00234343
ENSCSAG00000009391	0.93557	0.000223501
ENSCSAG00000013417	0.935563	0.0340279
ENSCSAG00000009237	0.934635	3e-05
ENSCSAG00000005867	0.934332	0.000356052
ENSCSAG00000012872	0.933512	0.0243694
ENSCSAG00000013059	0.933343	0.0279301
ENSCSAG00000018122	0.933261	0.00992366
ENSCSAG00000003229	0.932617	0.0307171
ENSCSAG00000002770	0.932415	0.00469773
ENSCSAG00000018287	0.931724	0.0083466
ENSCSAG00000011604	0.931481	0.0144836
ENSCSAG00000015757	0.931474	0.0170374
ENSCSAG00000012463	0.931234	0.0445294
ENSCSAG00000016430	0.931212	0.00517968
ENSCSAG00000027675	0.930669	0.029125
ENSCSAG00000011469	0.930558	0.00383228
ENSCSAG00000017767	0.930511	1.7e-06
ENSCSAG00000015650	0.930487	0.000748777
ENSCSAG00000023940	0.929541	0.0489684
ENSCSAG00000015289	0.929534	0.0238097
ENSCSAG00000007792	0.92921	0.00293964
ENSCSAG00000010189	0.927009	0.0100283
ENSCSAG00000008875	0.926646	0.00496435
ENSCSAG00000002307	0.925904	0.00220514
ENSCSAG00000002819	0.925685	0.0125205
ENSCSAG00000014593	0.925322	0.000649429
ENSCSAG00000018144	0.925054	0.0144993
ENSCSAG00000006676	0.924437	0.0410186
ENSCSAG00000016787	0.92364	3.71e-05
ENSCSAG00000005789	0.922803	3.77e-05
ENSCSAG00000013581	0.922496	0.00405339
ENSCSAG00000007108	0.92046	0.00350142
ENSCSAG00000002427	0.9204	0.00887634
ENSCSAG00000017684	0.920388	0.00183708
ENSCSAG00000004779	0.919684	0.0356009
ENSCSAG00000000771	0.919277	3.07e-05
ENSCSAG00000015816	0.91883	0.013862
ENSCSAG00000014309	0.918808	0.000104339
ENSCSAG00000002533	0.918773	0.0276474
ENSCSAG00000001508	0.916718	0.0118479
ENSCSAG00000009672	0.916505	0.00130236
ENSCSAG00000006960	0.916118	0.00397791
ENSCSAG00000020045	0.91529	0.0407809
ENSCSAG00000000017	0.913919	0.0392041
ENSCSAG00000005132	0.913333	0.000288203
ENSCSAG00000000877	0.913323	0.0153963
ENSCSAG00000011672	0.912	0.00351639
ENSCSAG00000007210	0.910856	0.000152647
ENSCSAG00000002837	0.910565	0.00171199
ENSCSAG00000016850	0.910219	0.00534962
ENSCSAG00000009944	0.909715	0.00933915
ENSCSAG00000015342	0.90906	0.0142729
ENSCSAG00000010718	0.90821	0.0452963
ENSCSAG00000012613	0.907981	0.0226655
ENSCSAG00000012137	0.906992	0.0150559
ENSCSAG00000007693	0.906281	0.0269147
ENSCSAG00000018453	0.90607	0.00161098
ENSCSAG00000009620	0.905678	0.00506133
ENSCSAG00000003552	0.905155	0.000259169
ENSCSAG00000014910	0.902609	0.0144633
ENSCSAG00000012317	0.902406	0.0110985
ENSCSAG00000005817	0.902258	0.0476353
ENSCSAG00000005792	0.901648	0.0498326
ENSCSAG00000022585	0.900926	0.000984515
ENSCSAG00000002278	0.900655	0.0015549
ENSCSAG00000003404	0.900285	0.0046769
ENSCSAG00000005064	0.898977	0.01875
ENSCSAG00000008679	0.898893	8.59e-05
ENSCSAG00000017385	0.898586	0.0088029
ENSCSAG00000023605	0.897837	0.0263388
ENSCSAG00000009689	0.897442	6.84e-05
ENSCSAG00000012873	0.897441	3.78e-05
ENSCSAG00000014507	0.896148	0.00523942
ENSCSAG00000002692	0.895005	0.000405461
ENSCSAG00000011312	0.894983	0.00143357
ENSCSAG00000005861	0.894568	0.000236457
ENSCSAG00000015544	0.893856	0.000658086
ENSCSAG00000002148	0.893535	0.00211647
ENSCSAG00000014364	0.892525	0.000488767
ENSCSAG00000003680	0.891784	0.000517964
ENSCSAG00000008873	0.891647	0.0162839
ENSCSAG00000001041	0.89134	0.026458
ENSCSAG00000002277	0.890677	0.00952209
ENSCSAG00000007319	0.889921	0.0133435
ENSCSAG00000012882	0.889209	0.00999816
ENSCSAG00000008794	0.88887	0.0141364
ENSCSAG00000008264	0.888579	0.00112339
ENSCSAG00000017028	0.887394	0.00190539
ENSCSAG00000014028	0.887035	0.00863325
ENSCSAG00000007510	0.886286	0.000213324
ENSCSAG00000017427	0.886152	0.000468949
ENSCSAG00000003767	0.885496	0.00367477
ENSCSAG00000007809	0.884896	0.00374958
ENSCSAG00000011555	0.884462	7.61e-05
ENSCSAG00000004475	0.884422	3.46e-05
ENSCSAG00000003330	0.884328	0.000665119
ENSCSAG00000008301	0.882807	0.0160501
ENSCSAG00000001022	0.882092	0.00128046
ENSCSAG00000006359	0.881216	0.0243373
ENSCSAG00000010990	0.880027	0.0126551
ENSCSAG00000000571	0.879971	0.00476179
ENSCSAG00000015655	0.87991	0.0379461
ENSCSAG00000007552	0.879739	0.0147189
ENSCSAG00000011043	0.879592	0.00100004
ENSCSAG00000015231	0.879321	0.00826491
ENSCSAG00000001093	0.87927	0.0449117
ENSCSAG00000004588	0.878209	0.0279879
ENSCSAG00000015184	0.877351	0.0213274
ENSCSAG00000005013	0.877262	0.00258159
ENSCSAG00000004640	0.875966	1.42e-05
ENSCSAG00000002088	0.875903	0.00862257
ENSCSAG00000005420	0.875902	0.000423236
ENSCSAG00000019592	0.875738	8.28e-05
ENSCSAG00000002814	0.875494	4.57e-05
ENSCSAG00000001275	0.875031	0.00212591
ENSCSAG00000000981	0.874856	0.003211
ENSCSAG00000008308	0.873969	0.0435214
ENSCSAG00000007576	0.873689	0.0136664
ENSCSAG00000011933	0.873676	0.0188562
ENSCSAG00000009159	0.872515	0.00400049
ENSCSAG00000012741	0.870657	0.0270261
ENSCSAG00000013106	0.870533	0.0229004
ENSCSAG00000007028	0.870286	0.00389393
ENSCSAG00000007562	0.870281	0.00611359
ENSCSAG00000002531	0.870171	0.00505736
ENSCSAG00000012242	0.86952	0.0333295
ENSCSAG00000004768	0.869235	0.00142464
ENSCSAG00000002858	0.868963	0.000727927
ENSCSAG00000002157	0.867926	0.0395681
ENSCSAG00000009558	0.866882	0.0165164
ENSCSAG00000008041	0.866822	6.8e-05
ENSCSAG00000008723	0.86595	0.00305741
ENSCSAG00000002725	0.865946	0.0042801
ENSCSAG00000007733	0.865935	0.0110316
ENSCSAG00000004031	0.865749	0.00509168
ENSCSAG00000000419	0.864873	0.0316719
ENSCSAG00000016746	0.864815	0.00033896
ENSCSAG00000008089	0.8645	0.000933308
ENSCSAG00000002199	0.863013	0.0195325
ENSCSAG00000002106	0.862935	0.00181514
ENSCSAG00000013585	0.861968	0.0370401
ENSCSAG00000015510	0.861671	0.00631282
ENSCSAG00000010870	0.861558	0.0169418
ENSCSAG00000012679	0.861053	0.00127158
ENSCSAG00000011592	0.860993	0.0309586
ENSCSAG00000003120	0.860615	0.0129585
ENSCSAG00000008307	0.85981	0.00297949
ENSCSAG00000010758	0.85843	0.00199505
ENSCSAG00000017611	0.858123	0.000595735
ENSCSAG00000004314	0.858033	0.00466259
ENSCSAG00000009922	0.856321	0.00409512
ENSCSAG00000014872	0.856208	0.0056698
ENSCSAG00000013895	0.855698	0.00191267
ENSCSAG00000018179	0.855478	0.00486737
ENSCSAG00000011091	0.85502	0.0126955
ENSCSAG00000017899	0.85473	2.01e-05
ENSCSAG00000007441	0.85462	0.0411783
ENSCSAG00000016730	0.852949	0.0387156
ENSCSAG00000011549	0.852945	0.000840113
ENSCSAG00000005110	0.850907	0.00240237
ENSCSAG00000003934	0.850883	0.00402012
ENSCSAG00000002433	0.850658	0.00940262
ENSCSAG00000017534	0.850367	0.000683623
ENSCSAG00000015773	0.850212	0.00377141
ENSCSAG00000004626	0.850096	0.00254293
ENSCSAG00000005221	0.849795	0.0115413
ENSCSAG00000003407	0.848944	0.000120272
ENSCSAG00000014882	0.848476	0.000649764
ENSCSAG00000011886	0.848331	0.0240101
ENSCSAG00000008452	0.848294	0.0105712
ENSCSAG00000000925	0.848162	0.00606362
ENSCSAG00000014388	0.847994	0.0337112
ENSCSAG00000007143	0.847489	0.00166607
ENSCSAG00000003803	0.847332	0.00855052
ENSCSAG00000007471	0.847193	0.0198485
ENSCSAG00000018517	0.846875	0.0146831
ENSCSAG00000005161	0.846178	0.00386548
ENSCSAG00000004848	0.845991	0.0281392
ENSCSAG00000001190	0.845968	0.00898624
ENSCSAG00000017781	0.845839	0.00184883
ENSCSAG00000013813	0.845649	0.0303239
ENSCSAG00000000825	0.845607	0.0175215
ENSCSAG00000010954	0.845501	0.00472632
ENSCSAG00000002646	0.844675	0.0261235
ENSCSAG00000012764	0.84426	0.0242375
ENSCSAG00000015123	0.844195	0.00971433
ENSCSAG00000007815	0.843682	0.0170478
ENSCSAG00000016695	0.842556	0.00618466
ENSCSAG00000010325	0.842477	0.000595708
ENSCSAG00000004113	0.841495	0.0264924
ENSCSAG00000008951	0.840896	0.00471595
ENSCSAG00000004156	0.84075	0.000506254
ENSCSAG00000006503	0.840632	0.00146351
ENSCSAG00000014207	0.840354	0.00461118
ENSCSAG00000017763	0.840252	0.0299481
ENSCSAG00000011218	0.839914	0.0260368
ENSCSAG00000011140	0.839245	4.3e-05
ENSCSAG00000017529	0.838676	0.0393647
ENSCSAG00000017691	0.838544	0.0122743
ENSCSAG00000010432	0.838467	0.000558912
ENSCSAG00000016728	0.838343	0.0404256
ENSCSAG00000010650	0.838299	0.0218558
ENSCSAG00000017061	0.837729	0.00410342
ENSCSAG00000006634	0.837573	0.00455566
ENSCSAG00000011792	0.837048	0.00106974
ENSCSAG00000001965	0.836377	0.0170908
ENSCSAG00000010973	0.836062	0.0255487
ENSCSAG00000006433	0.834985	0.0284676
ENSCSAG00000010668	0.834579	0.000148673
ENSCSAG00000008838	0.834311	0.0293584
ENSCSAG00000017964	0.832844	0.0173005
ENSCSAG00000003604	0.832613	0.00938808
ENSCSAG00000007298	0.83084	0.0225862
ENSCSAG00000001488	0.829874	0.0490844
ENSCSAG00000003237	0.828602	0.0287287
ENSCSAG00000013304	0.828424	0.00317965
ENSCSAG00000004692	0.827595	0.00767879
ENSCSAG00000016142	0.827291	0.0186666
ENSCSAG00000008845	0.827261	0.00966614
ENSCSAG00000009928	0.827208	0.00392051
ENSCSAG00000013648	0.827049	0.00784074
ENSCSAG00000010328	0.826739	0.000627229
ENSCSAG00000014583	0.8259	0.000201148
ENSCSAG00000018781	0.825813	0.01699
ENSCSAG00000003247	0.825786	0.0267261
ENSCSAG00000005988	0.825686	0.000893264
ENSCSAG00000007363	0.824801	0.0110878
ENSCSAG00000014093	0.82419	0.00121237
ENSCSAG00000002707	0.824003	0.000642285
ENSCSAG00000006001	0.823669	0.00775651
ENSCSAG00000004603	0.82327	0.00172613
ENSCSAG00000014128	0.823067	0.00254986
ENSCSAG00000005593	0.822753	0.015142
ENSCSAG00000008481	0.822511	0.00299803
ENSCSAG00000014042	0.821981	0.0116336
ENSCSAG00000009192	0.821649	0.00875351
ENSCSAG00000005625	0.819698	0.00065486
ENSCSAG00000006910	0.818243	0.012324
ENSCSAG00000008684	0.817842	0.00465628
ENSCSAG00000000155	0.817014	0.0271273
ENSCSAG00000010695	0.816074	0.0414619
ENSCSAG00000005326	0.815482	0.0180014
ENSCSAG00000010301	0.814363	0.00609594
ENSCSAG00000011622	0.813824	0.00506945
ENSCSAG00000006972	0.813385	0.00922938
ENSCSAG00000005288	0.813135	0.00331354
ENSCSAG00000010808	0.813123	0.00327771
ENSCSAG00000007389	0.812645	1.03e-05
ENSCSAG00000017568	0.812057	0.000291661
ENSCSAG00000008697	0.812049	0.00168231
ENSCSAG00000002897	0.811937	0.00711539
ENSCSAG00000005399	0.811936	0.000984034
ENSCSAG00000017409	0.811613	0.00917031
ENSCSAG00000015462	0.811563	0.0107022
ENSCSAG00000011638	0.811185	0.0161736
ENSCSAG00000014411	0.809957	0.00605645
ENSCSAG00000017983	0.809004	0.00029215
ENSCSAG00000015327	0.808887	0.0435659
ENSCSAG00000002727	0.808577	0.0209496
ENSCSAG00000013764	0.808449	0.0046876
ENSCSAG00000014044	0.808282	0.0258488
ENSCSAG00000008669	0.807702	0.000692595
ENSCSAG00000009557	0.806824	0.0229881
ENSCSAG00000000540	0.80594	0.0414018
ENSCSAG00000005881	0.805795	0.0183323
ENSCSAG00000009484	0.805635	0.0441057
ENSCSAG00000016020	0.805319	0.00756748
ENSCSAG00000015444	0.804552	0.0444855
ENSCSAG00000016239	0.804131	0.0109379
ENSCSAG00000010697	0.803093	0.0474229
ENSCSAG00000005562	0.801604	0.00162231
ENSCSAG00000012676	0.80151	0.00035886
ENSCSAG00000013816	0.799094	0.00074604
ENSCSAG00000002010	0.798718	0.00665633
ENSCSAG00000006265	0.79838	0.00524246
ENSCSAG00000003530	0.797848	0.00024705
ENSCSAG00000002125	0.797171	0.0424048
ENSCSAG00000001212	0.797061	0.0267963
ENSCSAG00000008444	0.796267	0.0102669
ENSCSAG00000002829	0.796071	0.0102346
ENSCSAG00000016306	0.79546	0.00498113
ENSCSAG00000004885	0.79541	0.0315486
ENSCSAG00000005515	0.794194	0.00057637
ENSCSAG00000010618	0.794165	0.00336177
ENSCSAG00000008105	0.793646	0.0219916
ENSCSAG00000005689	0.793521	0.00385896
ENSCSAG00000003160	0.793422	0.0378355
ENSCSAG00000009241	0.793418	0.0129258
ENSCSAG00000011772	0.793049	0.0218614
ENSCSAG00000011108	0.792795	0.0152618
ENSCSAG00000013270	0.792691	0.00267686
ENSCSAG00000005662	0.792252	0.00700077
ENSCSAG00000018826	0.792229	0.0046513
ENSCSAG00000005152	0.790791	0.0180235
ENSCSAG00000017165	0.790718	0.0351607
ENSCSAG00000004674	0.790661	0.000222496
ENSCSAG00000002193	0.790188	0.0283456
ENSCSAG00000017526	0.789433	0.00803493
ENSCSAG00000010784	0.789301	0.00156689
ENSCSAG00000005827	0.788741	0.0118096
ENSCSAG00000004687	0.788642	0.0466111
ENSCSAG00000016061	0.787866	0.0356258
ENSCSAG00000011117	0.785891	0.000179845
ENSCSAG00000006680	0.785664	0.013597
ENSCSAG00000017754	0.785564	0.0295118
ENSCSAG00000016550	0.785397	0.0140812
ENSCSAG00000014613	0.78504	0.033819
ENSCSAG00000009154	0.784873	0.0114689
ENSCSAG00000006101	0.784226	0.0422246
ENSCSAG00000002087	0.784109	0.000372202
ENSCSAG00000017597	0.784028	0.00371643
ENSCSAG00000003075	0.783601	0.00496336
ENSCSAG00000009947	0.782919	0.000652609
ENSCSAG00000002396	0.782614	0.00724704
ENSCSAG00000002109	0.782345	0.000296522
ENSCSAG00000009107	0.781401	0.00199857
ENSCSAG00000019078	0.780858	0.0195521
ENSCSAG00000012365	0.779757	0.0210227
ENSCSAG00000017958	0.779705	0.0149388
ENSCSAG00000013822	0.779454	0.0319615
ENSCSAG00000011387	0.779138	0.00156317
ENSCSAG00000005791	0.778998	0.000624033
ENSCSAG00000010792	0.778758	0.00233138
ENSCSAG00000019451	0.778743	0.000905463
ENSCSAG00000017295	0.777757	0.0174067
ENSCSAG00000009327	0.77719	0.0274888
ENSCSAG00000012336	0.776954	0.00291938
ENSCSAG00000014386	0.776933	0.025825
ENSCSAG00000001410	0.77691	0.0134036
ENSCSAG00000010845	0.776642	0.00211821
ENSCSAG00000011630	0.776169	0.00786831
ENSCSAG00000009458	0.774986	0.0402024
ENSCSAG00000006458	0.773873	0.0493878
ENSCSAG00000017588	0.773077	0.0216524
ENSCSAG00000017046	0.77276	0.0194022
ENSCSAG00000008095	0.77253	0.0130729
ENSCSAG00000009137	0.772484	0.0235232
ENSCSAG00000007566	0.772174	0.00431729
ENSCSAG00000008716	0.771838	0.0408951
ENSCSAG00000007778	0.771666	0.018378
ENSCSAG00000015772	0.770473	0.00197299
ENSCSAG00000008982	0.770164	0.0219089
ENSCSAG00000010132	0.769425	0.00186692
ENSCSAG00000003325	0.768957	0.00845869
ENSCSAG00000001213	0.768249	0.0447571
ENSCSAG00000005473	0.767859	0.00686354
ENSCSAG00000002052	0.767463	0.000485194
ENSCSAG00000011250	0.767333	0.00621858
ENSCSAG00000004771	0.767073	0.022531
ENSCSAG00000015939	0.767072	0.000128325
ENSCSAG00000009209	0.766197	0.00140753
ENSCSAG00000003799	0.764019	0.00387344
ENSCSAG00000001753	0.764008	0.0345098
ENSCSAG00000002950	0.763685	0.0371227
ENSCSAG00000011027	0.763128	0.00888385
ENSCSAG00000016446	0.763103	0.0437129
ENSCSAG00000008195	0.762284	0.000125018
ENSCSAG00000014841	0.761454	0.00578417
ENSCSAG00000012971	0.760043	0.0228113
ENSCSAG00000015503	0.759456	0.0291847
ENSCSAG00000010073	0.759394	0.0485184
ENSCSAG00000013204	0.75868	0.0243154
ENSCSAG00000004248	0.758617	0.0377573
[truncated: 2,898 more rows]

## Sheet: Table S4
Table S4. (related to Figure 3A) Log2 fold change of virus-infected downregulated and Sinococuline-treated upregulated DEGs
Ensembl ID	Virus (Down)	Sino (UP)
ENSCSAG00000000065	-1.94887	2.10341
ENSCSAG00000000079	-2.15989	2.21641
ENSCSAG00000000118	-0.616752	1.16976
ENSCSAG00000000209	-0.936436	0.985312
ENSCSAG00000000291	-4.28524	5.51801
ENSCSAG00000000420	-1.06181	1.67688
ENSCSAG00000000754	-0.981092	1.42832
ENSCSAG00000000757	-0.673192	0.611441
ENSCSAG00000001181	-3.63915	3.80255
ENSCSAG00000001483	-1.32722	0.803824
ENSCSAG00000001484	-0.645643	1.44153
ENSCSAG00000001622	-1.02538	1.64367
ENSCSAG00000001645	-0.722067	0.918241
ENSCSAG00000001649	-0.798241	1.66382
ENSCSAG00000001782	-2.35246	3.76234
ENSCSAG00000002105	-1.10975	0.876298
ENSCSAG00000002310	-2.4016	0.738653
ENSCSAG00000002470	-0.744883	0.929331
ENSCSAG00000002488	-2.83133	2.6752
ENSCSAG00000002564	-0.700191	1.59442
ENSCSAG00000002740	-1.41229	1.09208
ENSCSAG00000002790	-1.34815	1.10928
ENSCSAG00000002843	-0.779672	0.797106
ENSCSAG00000002977	-0.964288	1.32759
ENSCSAG00000002994	-0.863582	0.864859
ENSCSAG00000003041	-0.663155	1.69328
ENSCSAG00000003492	-0.601953	0.63134
ENSCSAG00000003562	-0.908674	1.09779
ENSCSAG00000003650	-1.27997	1.07767
ENSCSAG00000003836	-1.37413	1.89261
ENSCSAG00000003940	-0.681934	0.989208
ENSCSAG00000003956	-0.808767	1.14132
ENSCSAG00000004093	-4.75821	4.90132
ENSCSAG00000004229	-0.869298	1.18599
ENSCSAG00000004432	-0.742407	0.99387
ENSCSAG00000004442	-1.64107	0.979014
ENSCSAG00000004538	-0.723627	0.846398
ENSCSAG00000004547	-0.59642	0.93381
ENSCSAG00000004613	-0.684814	0.647918
ENSCSAG00000004676	-0.63221	0.887635
ENSCSAG00000004867	-0.99472	1.21532
ENSCSAG00000005130	-0.59089	0.952477
ENSCSAG00000005686	-0.726779	0.882682
ENSCSAG00000005808	-1.14445	1.59353
ENSCSAG00000005869	-0.739514	0.83737
ENSCSAG00000005981	-0.81847	0.686602
ENSCSAG00000006019	-1.53692	1.46213
ENSCSAG00000006079	-1.60292	1.11908
ENSCSAG00000006279	-0.913429	1.4089
ENSCSAG00000006286	-1.01012	0.834957
ENSCSAG00000006323	-1.14295	0.757384
ENSCSAG00000006355	-1.14233	1.45355
ENSCSAG00000006453	-0.624114	2.10476
ENSCSAG00000006555	-1.16418	0.923288
ENSCSAG00000006556	-0.84635	1.12864
ENSCSAG00000006562	-0.611883	0.663033
ENSCSAG00000006609	-1.00301	1.09564
ENSCSAG00000006660	-0.585463	0.698823
ENSCSAG00000006683	-0.653086	0.647831
ENSCSAG00000006729	-0.848151	0.717959
ENSCSAG00000006749	-0.88054	0.980732
ENSCSAG00000007410	-1.20345	2.32813
ENSCSAG00000007444	-0.689513	0.719534
ENSCSAG00000007557	-0.759086	1.58832
ENSCSAG00000007593	-1.14424	1.06377
ENSCSAG00000007631	-0.699272	0.925522
ENSCSAG00000007684	-0.651153	1.23409
ENSCSAG00000007881	-1.63167	1.62036
ENSCSAG00000007977	-0.615522	0.694507
ENSCSAG00000008222	-0.95238	0.954063
ENSCSAG00000008238	-1.91411	3.13436
ENSCSAG00000008266	-0.702241	0.759569
ENSCSAG00000008483	-0.641049	0.586457
ENSCSAG00000008505	-0.919734	0.892981
ENSCSAG00000008530	-0.644377	1.37311
ENSCSAG00000008590	-0.701459	0.918628
ENSCSAG00000008650	-0.587907	0.714084
ENSCSAG00000008885	-1.05024	0.927762
ENSCSAG00000008994	-0.72859	1.69188
ENSCSAG00000009004	-0.657149	0.836814
ENSCSAG00000009348	-0.755415	0.881129
ENSCSAG00000009369	-0.596904	0.950168
ENSCSAG00000009374	-0.663315	0.606747
ENSCSAG00000009597	-1.77156	2.09997
ENSCSAG00000009731	-0.592974	0.713387
ENSCSAG00000009904	-0.955016	0.852403
ENSCSAG00000009994	-0.843774	1.43422
ENSCSAG00000010152	-1.03157	0.679797
ENSCSAG00000010154	-1.15794	1.5884
ENSCSAG00000010271	-0.59565	0.784789
ENSCSAG00000010591	-1.45582	1.55115
ENSCSAG00000010645	-0.797118	1.28927
ENSCSAG00000010665	-0.675117	1.56358
ENSCSAG00000010866	-0.991288	0.603137
ENSCSAG00000010912	-0.850385	0.978294
ENSCSAG00000010924	-0.654355	0.879991
ENSCSAG00000010927	-0.658881	1.02878
ENSCSAG00000010958	-0.676456	0.699945
ENSCSAG00000011042	-3.17424	3.15412
ENSCSAG00000011348	-1.89978	1.9752
ENSCSAG00000011403	-1.39129	2.05329
ENSCSAG00000011467	-0.925072	0.970314
ENSCSAG00000011569	-0.599104	0.635778
ENSCSAG00000011627	-1.0169	0.588351
ENSCSAG00000011713	-1.26966	1.1779
ENSCSAG00000011764	-3.38537	3.98741
ENSCSAG00000011934	-1.01293	2.70881
ENSCSAG00000012003	-1.76597	2.00304
ENSCSAG00000012006	-0.732156	1.3608
ENSCSAG00000012246	-0.703584	0.772292
ENSCSAG00000012257	-1.19128	1.25509
ENSCSAG00000012316	-0.594998	0.739225
ENSCSAG00000012505	-1.33406	1.29585
ENSCSAG00000012617	-0.803809	0.758913
ENSCSAG00000012646	-0.656703	0.99598
ENSCSAG00000012687	-0.588871	0.600403
ENSCSAG00000012752	-0.778657	1.53498
ENSCSAG00000012960	-0.636102	0.709839
ENSCSAG00000013100	-3.12314	3.36346
ENSCSAG00000013130	-1.02156	0.670136
ENSCSAG00000013218	-0.797636	1.35303
ENSCSAG00000013219	-0.781827	1.09356
ENSCSAG00000013337	-2.72299	1.94692
ENSCSAG00000013591	-1.96449	1.6968
ENSCSAG00000013658	-1.55337	1.15069
ENSCSAG00000013740	-1.30975	1.33613
ENSCSAG00000013847	-0.964967	1.09473
ENSCSAG00000013968	-0.633542	1.13195
ENSCSAG00000013970	-0.666156	1.34496
ENSCSAG00000013987	-0.767473	1.3862
ENSCSAG00000014162	-0.797745	0.732736
ENSCSAG00000014268	-0.742559	0.714492
ENSCSAG00000014353	-0.627353	1.12109
ENSCSAG00000014502	-1.70185	1.52559
ENSCSAG00000014521	-0.670061	0.667057
ENSCSAG00000014544	-1.20044	0.673616
ENSCSAG00000014633	-1.29345	0.755657
ENSCSAG00000014669	-0.848221	0.912119
ENSCSAG00000014974	-0.816819	0.880179
ENSCSAG00000015026	-1.38709	1.20155
ENSCSAG00000015174	-0.803449	0.873923
ENSCSAG00000015208	-1.04113	1.08615
ENSCSAG00000015273	-0.676339	1.24392
ENSCSAG00000015290	-0.687148	0.651648
ENSCSAG00000015362	-1.57316	1.43788
ENSCSAG00000015508	-0.949287	0.696297
ENSCSAG00000015553	-1.43409	0.967441
ENSCSAG00000015715	-1.14882	0.766705
ENSCSAG00000015728	-0.697484	0.961739
ENSCSAG00000015975	-0.855506	1.05793
ENSCSAG00000016073	-1.14697	1.20757
ENSCSAG00000016076	-1.18592	1.21561
ENSCSAG00000016467	-0.75176	0.891065
ENSCSAG00000016516	-1.01826	0.837007
ENSCSAG00000016767	-1.01239	1.33765
ENSCSAG00000016867	-0.949041	0.902276
ENSCSAG00000016943	-0.856546	0.815036
ENSCSAG00000017021	-0.868991	1.1295
ENSCSAG00000017030	-0.989337	0.853851
ENSCSAG00000017083	-0.648906	0.616381
ENSCSAG00000017137	-0.630728	0.752521
ENSCSAG00000017206	-1.96433	0.934115
ENSCSAG00000017228	-0.757239	0.874233
ENSCSAG00000017364	-0.905784	0.650598
ENSCSAG00000017592	-0.930254	1.79086
ENSCSAG00000017595	-1.09611	1.36098
ENSCSAG00000017613	-0.818784	1.01734
ENSCSAG00000017670	-1.05914	1.59749
ENSCSAG00000017764	-0.987106	1.09684
ENSCSAG00000017875	-4.48011	4.53767
ENSCSAG00000017959	-0.594782	0.92193
ENSCSAG00000018004	-0.616164	0.870995
ENSCSAG00000018097	-0.602087	0.793281
ENSCSAG00000018187	-0.787057	1.19228
ENSCSAG00000018321	-2.31315	2.01414
ENSCSAG00000018708	-1.32322	1.3786
ENSCSAG00000018771	-1.65404	2.01686
ENSCSAG00000018910	-1.05695	1.38781
ENSCSAG00000019595	-0.652268	1.40476
ENSCSAG00000021093	-0.778655	1.73518
ENSCSAG00000021419	-2.63123	2.60722
ENSCSAG00000024004	-0.717191	1.58929
ENSCSAG00000024092	-0.813496	1.88152
ENSCSAG00000024935	-1.04485	1.20723

## Sheet: Table S5
Table S5. (related to Figure 3B) Log2 fold change of virus-infected upregulated and Sinococuline-treated downregulated DEGs
Ensembl ID	Virus (UP)	Sino (Down)
ENSCSAG00000000140	5.05124	-4.46703
ENSCSAG00000000245	0.782403	-1.17462
ENSCSAG00000000476	0.846001	-0.800122
ENSCSAG00000000618	0.627993	-0.719993
ENSCSAG00000000638	0.617939	-0.886162
ENSCSAG00000000650	1.98393	-1.77197
ENSCSAG00000000669	5.70245	-3.69934
ENSCSAG00000000904	1.42691	-0.827185
ENSCSAG00000000997	1.51716	-2.54978
ENSCSAG00000001014	0.776436	-1.53665
ENSCSAG00000001139	0.590924	-0.630077
ENSCSAG00000001154	0.924537	-0.791701
ENSCSAG00000001171	0.812681	-0.670242
ENSCSAG00000001207	2.5838	-2.11023
ENSCSAG00000001408	5.12775	-4.45708
ENSCSAG00000001571	2.15895	-1.93174
ENSCSAG00000001740	1.79929	-1.89181
ENSCSAG00000001874	0.691614	-3.02109
ENSCSAG00000002108	0.989473	-1.30587
ENSCSAG00000002199	0.713876	-0.943567
ENSCSAG00000002221	8.78917	-9.1731
ENSCSAG00000002255	0.971763	-1.47296
ENSCSAG00000002325	0.722686	-1.15743
ENSCSAG00000002438	0.616728	-0.641441
ENSCSAG00000002459	1.89153	-2.0874
ENSCSAG00000002468	2.25481	-0.778165
ENSCSAG00000002501	0.908668	-1.47464
ENSCSAG00000002541	1.17982	-1.65474
ENSCSAG00000002705	0.63195	-0.649116
ENSCSAG00000002778	0.682622	-0.71001
ENSCSAG00000002804	1.37585	-1.68398
ENSCSAG00000002903	2.15706	-2.14615
ENSCSAG00000003005	6.49182	-10.0996
ENSCSAG00000003007	0.635466	-0.600991
ENSCSAG00000003070	1.39153	-2.46698
ENSCSAG00000003082	2.11798	-2.19082
ENSCSAG00000003114	0.711875	-1.51886
ENSCSAG00000003129	0.776774	-2.74063
ENSCSAG00000003155	5.62389	-3.544
ENSCSAG00000003203	2.96653	-4.90632
ENSCSAG00000003398	2.29412	-1.46638
ENSCSAG00000003477	5.21037	-5.5938
ENSCSAG00000003484	0.844211	-0.918436
ENSCSAG00000003620	0.820991	-1.23814
ENSCSAG00000003724	0.73197	-0.767884
ENSCSAG00000003728	1.61028	-4.8199
ENSCSAG00000003758	0.759428	-1.05719
ENSCSAG00000003812	0.65689	-0.784899
ENSCSAG00000004055	0.814934	-1.00703
ENSCSAG00000004083	1.12524	-0.907023
ENSCSAG00000004222	0.758394	-0.847949
ENSCSAG00000004236	0.929952	-1.17271
ENSCSAG00000004291	1.24804	-2.12287
ENSCSAG00000004292	4.3144	-2.3474
ENSCSAG00000004409	0.63408	-0.971143
ENSCSAG00000004644	6.20423	-6.57252
ENSCSAG00000004732	0.944033	-1.33721
ENSCSAG00000004749	1.3225	-1.34977
ENSCSAG00000004773	1.86842	-1.56461
ENSCSAG00000004781	1.48749	-2.13974
ENSCSAG00000004800	0.771573	-0.91236
ENSCSAG00000004966	0.84308	-1.77852
ENSCSAG00000005066	3.07676	-2.43642
ENSCSAG00000005089	0.833707	-0.835849
ENSCSAG00000005099	0.953148	-1.96252
ENSCSAG00000005110	2.50207	-3.14452
ENSCSAG00000005288	0.750938	-1.4392
ENSCSAG00000005329	0.704004	-0.872771
ENSCSAG00000005331	1.1653	-1.50632
ENSCSAG00000005399	0.856935	-1.44069
ENSCSAG00000005420	0.83182	-1.67408
ENSCSAG00000005481	0.603849	-1.09447
ENSCSAG00000005554	0.798845	-2.14752
ENSCSAG00000005601	0.646658	-1.16571
ENSCSAG00000005610	0.757356	-0.786267
ENSCSAG00000005693	0.665958	-0.727238
ENSCSAG00000005708	1.77869	-1.50468
ENSCSAG00000005714	0.638862	-1.00892
ENSCSAG00000005789	0.624388	-1.54074
ENSCSAG00000005795	4.13115	-3.5872
ENSCSAG00000005799	0.946371	-1.74813
ENSCSAG00000005961	2.81681	-2.64715
ENSCSAG00000005965	1.39286	-1.12728
ENSCSAG00000006186	0.714171	-0.635215
ENSCSAG00000006213	6.51486	-6.82845
ENSCSAG00000006354	1.77568	-0.787248
ENSCSAG00000006374	0.902166	-0.602772
ENSCSAG00000006498	1.39957	-2.16198
ENSCSAG00000006527	0.968097	-1.58547
ENSCSAG00000006770	5.35624	-4.20158
ENSCSAG00000006774	4.09629	-3.56747
ENSCSAG00000006776	2.88397	-2.02903
ENSCSAG00000006783	0.899667	-1.92762
ENSCSAG00000006793	0.875738	-1.02612
ENSCSAG00000006937	0.618754	-2.05545
ENSCSAG00000007026	1.42711	-2.7645
ENSCSAG00000007074	0.60988	-1.35196
ENSCSAG00000007253	0.916546	-1.26865
ENSCSAG00000007341	0.585454	-1.43466
ENSCSAG00000007370	0.763488	-0.962003
ENSCSAG00000007377	0.762999	-3.32968
ENSCSAG00000007393	2.16797	-1.60172
ENSCSAG00000007473	0.63971	-0.87028
ENSCSAG00000007511	1.04436	-3.23913
ENSCSAG00000007622	0.65031	-0.661202
ENSCSAG00000007792	1.02324	-1.95162
ENSCSAG00000007800	0.835214	-0.956794
ENSCSAG00000007942	1.14525	-0.959892
ENSCSAG00000007955	0.625734	-0.684417
ENSCSAG00000007970	0.961312	-1.5161
ENSCSAG00000008077	0.839264	-1.31136
ENSCSAG00000008138	1.63839	-1.38063
ENSCSAG00000008196	0.900642	-0.930493
ENSCSAG00000008247	0.747111	-0.979771
ENSCSAG00000008537	0.634103	-0.769298
ENSCSAG00000008553	1.21122	-1.01475
ENSCSAG00000008585	0.619815	-1.1877
ENSCSAG00000008605	1.3643	-0.627626
ENSCSAG00000008716	0.589374	-1.26602
ENSCSAG00000008761	0.626658	-1.00988
ENSCSAG00000008778	1.02017	-0.929561
ENSCSAG00000008807	0.635786	-1.14745
ENSCSAG00000008847	0.728152	-0.662021
ENSCSAG00000009214	1.1904	-3.65382
ENSCSAG00000009543	1.33367	-0.832472
ENSCSAG00000009613	0.980429	-1.23755
ENSCSAG00000009637	2.56364	-4.14315
ENSCSAG00000009779	0.626003	-0.708662
ENSCSAG00000009834	1.31377	-0.778012
ENSCSAG00000009845	1.21264	-1.83416
ENSCSAG00000009974	0.803575	-0.788755
ENSCSAG00000010198	0.764173	-1.35672
ENSCSAG00000010290	0.744902	-3.99237
ENSCSAG00000010356	0.775273	-1.28719
ENSCSAG00000010384	0.662509	-1.14545
ENSCSAG00000010507	1.0741	-1.71175
ENSCSAG00000010541	4.69904	-5.08729
ENSCSAG00000010598	1.19881	-1.09192
ENSCSAG00000010649	1.97655	-2.38566
ENSCSAG00000010684	1.67249	-4.73696
ENSCSAG00000010697	0.671363	-1.15302
ENSCSAG00000010711	1.1032	-1.39387
ENSCSAG00000011168	1.11401	-0.932889
ENSCSAG00000011282	1.64046	-3.32257
ENSCSAG00000011291	0.832247	-1.10615
ENSCSAG00000011301	0.60924	-1.20585
ENSCSAG00000011337	0.705993	-1.8151
ENSCSAG00000011416	1.02826	-2.49518
ENSCSAG00000011572	0.635541	-0.950088
ENSCSAG00000011751	0.691681	-0.870896
ENSCSAG00000011769	0.749096	-1.04781
ENSCSAG00000011932	0.76322	-2.95437
ENSCSAG00000011996	0.696513	-1.2832
ENSCSAG00000012115	0.651755	-0.851112
ENSCSAG00000012180	0.669449	-0.811213
ENSCSAG00000012194	0.722495	-0.750041
ENSCSAG00000012227	0.603374	-1.2347
ENSCSAG00000012288	0.666157	-0.728431
ENSCSAG00000012381	0.828939	-1.04693
ENSCSAG00000012427	1.00669	-1.43593
ENSCSAG00000012540	0.948306	-1.00241
ENSCSAG00000012601	0.875374	-0.800281
ENSCSAG00000012827	0.674366	-1.05191
ENSCSAG00000013090	0.592597	-0.751364
ENSCSAG00000013117	0.691772	-0.881856
ENSCSAG00000013127	1.2907	-1.55021
ENSCSAG00000013180	0.868705	-0.756598
ENSCSAG00000013318	3.29677	-3.72814
ENSCSAG00000013347	0.843071	-1.18368
ENSCSAG00000013370	2.32689	-2.9363
ENSCSAG00000013426	0.737344	-2.71522
ENSCSAG00000013502	1.49834	-0.911672
ENSCSAG00000013633	0.832441	-2.21299
ENSCSAG00000013636	1.16237	-1.61676
ENSCSAG00000013638	0.812629	-1.00129
ENSCSAG00000013694	0.649259	-0.760485
ENSCSAG00000013709	2.05855	-1.69603
ENSCSAG00000013767	2.22201	-2.13053
ENSCSAG00000013813	1.11074	-1.59349
ENSCSAG00000013828	0.751562	-1.39935
ENSCSAG00000013925	1.19619	-1.8373
ENSCSAG00000014039	1.9712	-9.03327
ENSCSAG00000014054	1.18714	-1.65429
ENSCSAG00000014343	1.4994	-1.30454
ENSCSAG00000014398	0.94967	-1.22879
ENSCSAG00000014460	0.617335	-2.53622
ENSCSAG00000014549	0.687989	-0.859564
ENSCSAG00000014635	0.921025	-1.98651
ENSCSAG00000014722	1.79477	-3.95193
ENSCSAG00000014859	0.719845	-1.55411
ENSCSAG00000015052	2.31871	-0.871769
ENSCSAG00000015213	0.97518	-1.40928
ENSCSAG00000015250	4.6984	-4.76713
ENSCSAG00000015252	2.29476	-4.19661
ENSCSAG00000015291	1.21924	-0.934544
ENSCSAG00000015299	0.687189	-0.920946
ENSCSAG00000015327	0.661239	-1.64017
ENSCSAG00000015348	1.47876	-1.48377
ENSCSAG00000015405	0.701903	-0.655005
ENSCSAG00000015480	0.998379	-1.96011
ENSCSAG00000015526	1.23152	-1.05974
ENSCSAG00000015563	1.12367	-1.12341
ENSCSAG00000015632	0.747139	-0.68451
ENSCSAG00000015665	0.855682	-0.83561
ENSCSAG00000015674	1.47722	-1.37543
ENSCSAG00000015682	2.17958	-1.85882
ENSCSAG00000015685	0.958278	-1.56691
ENSCSAG00000015694	0.635571	-1.13149
ENSCSAG00000015705	1.91323	-5.45904
ENSCSAG00000015732	5.15096	-5.51888
ENSCSAG00000016013	0.687799	-0.623202
ENSCSAG00000016211	0.678319	-1.64903
ENSCSAG00000016284	0.643256	-0.609297
ENSCSAG00000016427	1.48285	-1.49243
ENSCSAG00000016599	1.29148	-0.906427
ENSCSAG00000016658	1.8601	-1.42742
ENSCSAG00000016756	1.73617	-5.04198
ENSCSAG00000016761	1.39735	-1.56776
ENSCSAG00000016887	0.947533	-1.00374
ENSCSAG00000017078	0.772944	-0.956586
ENSCSAG00000017152	0.963168	-0.750189
ENSCSAG00000017194	3.22583	-2.66024
ENSCSAG00000017358	3.1465	-0.832236
ENSCSAG00000017368	0.759421	-0.979206
ENSCSAG00000017430	1.32278	-3.44755
ENSCSAG00000017466	0.841184	-2.2785
ENSCSAG00000017510	0.613999	-0.993313
ENSCSAG00000017695	0.619096	-0.700538
ENSCSAG00000018021	0.865975	-1.56621
ENSCSAG00000018175	1.86309	-1.73145
ENSCSAG00000018201	0.667662	-0.817961
ENSCSAG00000018272	0.953447	-1.52229
ENSCSAG00000018478	2.44932	-2.32785
ENSCSAG00000018519	0.605736	-0.90563
ENSCSAG00000018603	0.769242	-1.17946
ENSCSAG00000018801	0.651245	-0.737707
ENSCSAG00000018808	1.07335	-1.30342
ENSCSAG00000018827	0.827391	-0.634139
ENSCSAG00000019110	0.712968	-1.84083
ENSCSAG00000019146	1.23871	-1.97247
ENSCSAG00000019177	1.43599	-1.10584
ENSCSAG00000019280	0.747858	-1.77135
ENSCSAG00000019481	1.83269	-1.49074
ENSCSAG00000019492	3.39184	-2.22719
ENSCSAG00000019578	0.806977	-4.58947
ENSCSAG00000019601	1.5799	-1.88552
ENSCSAG00000019647	1.89207	-2.51723
ENSCSAG00000019653	1.17155	-4.16769
ENSCSAG00000020024	0.596019	-0.734387
ENSCSAG00000023894	1.09296	-0.617126
ENSCSAG00000024203	0.930638	-0.767514
ENSCSAG00000026639	1.07321	-1.15285
ENSCSAG00000026931	1.65871	-0.962421
ENSCSAG00000027698	0.712338	-1.13625
